# Supplementary material for: Passive acoustic surveys for predicting species’ distributions: Optimising detection probability
Source: PLoS One. 2018 Jul 18;13(7):e0199396. doi: 10.1371/journal.pone.0199396 (PMC6051584; doi:10.1371/journal.pone.0199396)
Supplement: S1 File — Data is presented in worksheet ‘Data’ and metadata in worksheet ‘Codes’. (XLSX) [file pone.0199396.s001.xlsx]

## Sheet: Data
Unit			Time recording commenced	Recording Duration (minutes)	Study	Elapsed time to vocalisation			Sex	Bad weather?
deployed	Site	Date	24 h time	5, 60 or 360 minutes	Week	Hour	Minute	Second	M or F	Y or N
SM4	Cape Otway	2016-08-21	1500	5	2					N
SM4	Cape Otway	2016-08-21	1600	5	2					N
SM4	Cape Otway	2016-08-21	1700	5	2					N
SM4	Cape Otway	2016-08-21	1800	5	2					N
SM4	Cape Otway	2016-08-21	1900	5	2					N
SM4	Cape Otway	2016-08-21	2000	60	2					N
SM4	Cape Otway	2016-08-21	2100	60	2					N
SM4	Cape Otway	2016-08-21	2200	60	2	0	56	21	M	N
SM4	Cape Otway	2016-08-21	2200	60	2	0	57	18	M	N
SM4	Cape Otway	2016-08-21	2300	60	2					N
SM4	Cape Otway	2016-08-22	0000	60	2	0	27	34.2	M	N
SM4	Cape Otway	2016-08-22	0100	60	2	0	48	16.2	M	N
SM4	Cape Otway	2016-08-22	0200	5	2					N
SM4	Cape Otway	2016-08-22	0300	5	2					N
SM4	Cape Otway	2016-08-22	0400	5	2	0	0	32.4	M	N
SM4	Cape Otway	2016-08-22	0400	5	2	0	1	7.8	M	N
SM4	Cape Otway	2016-08-22	0400	5	2	0	2	7.8	M	N
SM4	Cape Otway	2016-08-22	0500	5	2	0	4	20.4	M	N
SM4	Cape Otway	2016-08-22	0600	5	2					N
SM4	Cape Otway	2016-08-22	0700	5	2					N
SM4	Cape Otway	2016-08-22	0800	5	2					N
SM4	Cape Otway	2016-08-22	0900	5	2					N
SM4	Cape Otway	2016-08-22	1000	5	2					N
SM4	Cape Otway	2016-08-22	1100	5	2					N
SM4	Cape Otway	2016-08-22	1200	5	2					N
SM4	Cape Otway	2016-08-22	1300	5	2					N
SM4	Cape Otway	2016-08-22	1400	5	2					N
SM4	Cape Otway	2016-08-22	1500	5	2					N
SM4	Cape Otway	2016-08-22	1600	5	2					N
SM4	Cape Otway	2016-08-22	1700	5	2					N
SM4	Cape Otway	2016-08-22	1800	5	2	0	1	29.4	M	N
SM4	Cape Otway	2016-08-22	1800	5	2	0	2	24.6	M	N
SM4	Cape Otway	2016-08-22	1900	5	2	0	0	0	M	N
SM4	Cape Otway	2016-08-22	1900	5	2	0	2	14.4	M	N
SM4	Cape Otway	2016-08-22	2000	60	2	0	1	12	M	N
SM4	Cape Otway	2016-08-22	2000	60	2	0	2	29.4	M	N
SM4	Cape Otway	2016-08-22	2000	60	2	0	3	21.6	M	N
SM4	Cape Otway	2016-08-22	2000	60	2	0	40	35.4	M	N
SM4	Cape Otway	2016-08-22	2000	60	2	0	41	20.4	M	N
SM4	Cape Otway	2016-08-22	2000	60	2	0	49	13.8	M	N
SM4	Cape Otway	2016-08-22	2000	60	2	0	53	31.2	M	N
SM4	Cape Otway	2016-08-22	2000	60	2	0	59	5.4	M	N
SM4	Cape Otway	2016-08-22	2100	60	2	0	0	12.6	M	N
SM4	Cape Otway	2016-08-22	2100	60	2	0	1	34.8	M	N
SM4	Cape Otway	2016-08-22	2100	60	2	0	13	10.8	M	N
SM4	Cape Otway	2016-08-22	2100	60	2	0	30	34.2	M	N
SM4	Cape Otway	2016-08-22	2100	60	2	0	46	28.2	M	N
SM4	Cape Otway	2016-08-22	2100	60	2	0	47	24.6	M	N
SM4	Cape Otway	2016-08-22	2100	60	2	0	53	9	M	N
SM4	Cape Otway	2016-08-22	2100	60	2	0	56	15.6	M	N
SM4	Cape Otway	2016-08-23	2200	60	2	0	7	6	M	N
SM4	Cape Otway	2016-08-23	2200	60	2	0	8	1.2	M	N
SM4	Cape Otway	2016-08-23	2200	60	2	0	8	20.4	M	N
SM4	Cape Otway	2016-08-23	2200	60	2	0	26	11.4	M	N
SM4	Cape Otway	2016-08-23	2200	60	2	0	32	7.2	M	N
SM4	Cape Otway	2016-08-23	2200	60	2	0	33	30	M	N
SM4	Cape Otway	2016-08-23	2200	60	2	0	37	3	M	N
SM4	Cape Otway	2016-08-23	2200	60	2	0	41	13.8	M	N
SM4	Cape Otway	2016-08-23	2200	60	2	0	50	16.2	M	N
SM4	Cape Otway	2016-08-23	2200	60	2	0	58	7.2	M	N
SM4	Cape Otway	2016-08-23	2300	60	2	0	3	10.2	M	N
SM4	Cape Otway	2016-08-23	2300	60	2	0	6	20.4	M	N
SM4	Cape Otway	2016-08-23	2300	60	2	0	7	13.8	M	N
SM4	Cape Otway	2016-08-23	2300	60	2	0	7	30	M	N
SM4	Cape Otway	2016-08-23	2300	60	2	0	9	18	M	N
SM4	Cape Otway	2016-08-23	2300	60	2	0	10	16.2	M	N
SM4	Cape Otway	2016-08-23	2300	60	2	0	14	29.4	M	N
SM4	Cape Otway	2016-08-23	2300	60	2	0	31	18	M	N
SM4	Cape Otway	2016-08-23	2300	60	2	0	33	34.2	M	N
SM4	Cape Otway	2016-08-23	2300	60	2	0	38	32.4	M	N
SM4	Cape Otway	2016-08-23	2300	60	2	0	41	22.8	M	N
SM4	Cape Otway	2016-08-23	2300	60	2	0	46	6	M	N
SM4	Cape Otway	2016-08-23	2300	60	2	0	47	15	M	N
SM4	Cape Otway	2016-08-23	2300	60	2	0	50	9	M	N
SM4	Cape Otway	2016-08-23	2300	60	2	0	51	10.2	M	N
SM4	Cape Otway	2016-08-23	2300	60	2	0	53	1.2	M	N
SM4	Cape Otway	2016-08-23	2300	60	2	0	59	1.8	M	N
SM4	Cape Otway	2016-08-23	0000	60	2	0	0	0	M	N
SM4	Cape Otway	2016-08-23	0000	60	2	0	12	12	M	N
SM4	Cape Otway	2016-08-23	0000	60	2	0	25	9	M	N
SM4	Cape Otway	2016-08-23	0000	60	2	0	26	22.2	M	N
SM4	Cape Otway	2016-08-23	0000	60	2	0	32	19.8	M	N
SM4	Cape Otway	2016-08-23	0000	60	2	0	39	15.6	M	N
SM4	Cape Otway	2016-08-23	0000	60	2	0	44	13.8	M	N
SM4	Cape Otway	2016-08-23	0000	60	2	0	47	35.4	M	N
SM4	Cape Otway	2016-08-23	0000	60	2	0	52	28.2	M	N
SM4	Cape Otway	2016-08-23	0100	60	2	0	1	1.8	M	N
SM4	Cape Otway	2016-08-23	0100	60	2	0	6	20.4	M	N
SM4	Cape Otway	2016-08-23	0100	60	2	0	6	31.2	M	N
SM4	Cape Otway	2016-08-23	0100	60	2	0	13	22.8	M	N
SM4	Cape Otway	2016-08-23	0100	60	2	0	14	3.6	M	N
SM4	Cape Otway	2016-08-23	0100	60	2	0	14	29.4	M	N
SM4	Cape Otway	2016-08-23	0100	60	2	0	17	13.2	M	N
SM4	Cape Otway	2016-08-23	0100	60	2	0	19	8.4	M	N
SM4	Cape Otway	2016-08-23	0100	60	2	0	22	1.8	M	N
SM4	Cape Otway	2016-08-23	0100	60	2	0	27	30.6	M	N
SM4	Cape Otway	2016-08-23	0100	60	2	0	28	19.8	M	N
SM4	Cape Otway	2016-08-23	0100	60	2	0	29	26.4	M	N
SM4	Cape Otway	2016-08-23	0100	60	2	0	31	33	M	N
SM4	Cape Otway	2016-08-23	0100	60	2	0	40	0	M	N
SM4	Cape Otway	2016-08-23	0100	60	2	0	41	27.6	M	N
SM4	Cape Otway	2016-08-23	0100	60	2	0	42	15	M	N
SM4	Cape Otway	2016-08-23	0100	60	2	0	56	8.4	M	N
SM4	Cape Otway	2016-08-23	0100	60	2	0	58	3.6	M	N
SM4	Cape Otway	2016-08-23	0200	5	2	0	0	22.2	M	N
SM4	Cape Otway	2016-08-23	0200	5	2	0	1	2.4	M	N
SM4	Cape Otway	2016-08-23	0200	5	2	0	2	12	M	N
SM4	Cape Otway	2016-08-23	0300	5	2					N
SM4	Cape Otway	2016-08-23	0400	5	2					N
SM4	Cape Otway	2016-08-23	0500	5	2					N
SM4	Cape Otway	2016-08-23	0600	5	2					N
SM4	Cape Otway	2016-08-23	0700	5	2					N
SM4	Cape Otway	2016-08-23	0800	5	2					N
SM4	Cape Otway	2016-08-23	0900	5	2					N
SM4	Cape Otway	2016-08-23	1000	5	2					N
SM4	Cape Otway	2016-08-23	1100	5	2					N
SM4	Cape Otway	2016-08-23	1200	5	2					N
SM4	Cape Otway	2016-08-23	1300	5	2					N
SM4	Cape Otway	2016-08-23	1400	5	2					N
SM4	Cape Otway	2016-08-23	1500	5	2					N
SM4	Cape Otway	2016-08-23	1600	5	2	0	4	9.6	M	N
SM4	Cape Otway	2016-08-23	1600	5	2	0	4	24	M	N
SM4	Cape Otway	2016-08-23	1700	5	2					N
SM4	Cape Otway	2016-08-23	1800	5	2					N
SM4	Cape Otway	2016-08-23	1900	5	2					N
SM4	Cape Otway	2016-08-23	2000	60	2	0	2	28.8	M	N
SM4	Cape Otway	2016-08-23	2000	60	2	0	3	12.6	M	N
SM4	Cape Otway	2016-08-23	2000	60	2	0	15	31.2	F	N
SM4	Cape Otway	2016-08-23	2000	60	2	0	54	9.6	M	N
SM4	Cape Otway	2016-08-23	2000	60	2	0	59	15.6	M	N
SM4	Cape Otway	2016-08-23	2100	60	2	0	5	13.2	M	N
SM4	Cape Otway	2016-08-24	2200	60	2					N
SM4	Cape Otway	2016-08-24	2300	60	2					N
SM4	Cape Otway	2016-08-24	0000	60	2	0	29	35.4	M	N
SM4	Cape Otway	2016-08-24	0000	60	2	0	30	23.4	M	N
SM4	Cape Otway	2016-08-24	0000	60	2	0	46	25.8	M	N
SM4	Cape Otway	2016-08-24	0000	60	2	0	47	4.2	M	N
SM4	Cape Otway	2016-08-24	0000	60	2	0	49	34.8	M	N
SM4	Cape Otway	2016-08-24	0100	60	2	0	0	34.8	M	N
SM4	Cape Otway	2016-08-24	0100	60	2	0	10	9.6	M	N
SM4	Cape Otway	2016-08-24	0100	60	2	0	18	6	M	N
SM4	Cape Otway	2016-08-24	0100	60	2	0	18	25.8	M	N
SM4	Cape Otway	2016-08-24	0200	5	2					N
SM4	Cape Otway	2016-08-24	0300	5	2					N
SM4	Cape Otway	2016-08-24	0400	5	2					N
SM4	Cape Otway	2016-08-24	0500	5	2					N
SM4	Cape Otway	2016-08-24	0600	5	2					N
SM4	Cape Otway	2016-08-24	0700	5	2					N
SM4	Cape Otway	2016-08-24	0800	5	2					N
SM4	Cape Otway	2016-08-24	0900	5	2					N
SM4	Cape Otway	2016-08-24	1000	5	2					N
SM4	Cape Otway	2016-08-24	1100	5	2					N
SM4	Cape Otway	2016-08-24	1200	5	2					N
SM4	Cape Otway	2016-08-24	1300	5	2					N
SM4	Cape Otway	2016-08-24	1400	5	2					N
SM4	Cape Otway	2016-08-24	1500	5	2					N
SM4	Cape Otway	2016-08-24	1600	5	2	0	2	13.2	F	N
SM4	Cape Otway	2016-08-24	1600	5	2	0	3	5.4	M	N
SM4	Cape Otway	2016-08-24	1700	5	2					N
SM4	Cape Otway	2016-08-24	1800	5	2					N
SM4	Cape Otway	2016-08-24	1600	5	2	0	3	29.4	M	N
SM4	Cape Otway	2016-08-24	1900	5	2	0	3	33	M	N
SM4	Cape Otway	2016-08-24	1900	5	2	0	4	16.2	M	N
SM4	Cape Otway	2016-08-24	2000	60	2	0	3	11.4	M	N
SM4	Cape Otway	2016-08-24	2000	60	2	0	15	33	F	N
SM4	Cape Otway	2016-08-24	2100	60	2	0	5	12.6	M	N
SM4	Cape Otway	2016-08-25	2200	60	2					N
SM4	Cape Otway	2016-08-25	2300	60	2					N
SM4	Cape Otway	2016-08-25	0000	60	2	0	0	33.6	M	N
SM4	Cape Otway	2016-08-25	0000	60	2	0	18	2.4	M	N
SM4	Cape Otway	2016-08-25	0000	60	2	0	18	26.4	M	N
SM4	Cape Otway	2016-08-25	0100	60	2	0	19	10.2	M	N
SM4	Cape Otway	2016-08-25	0100	60	2	0	29	34.2	M	N
SM4	Cape Otway	2016-08-25	0100	60	2	0	30	23.4	M	N
SM4	Cape Otway	2016-08-25	0100	60	2	0	46	25.8	M	N
SM4	Cape Otway	2016-08-25	0100	60	2	0	49	33.6	M	N
SM4	Cape Otway	2016-08-25	0200	5	2					N
SM4	Cape Otway	2016-08-25	0300	5	2					N
SM4	Cape Otway	2016-08-25	0400	5	2					N
SM4	Cape Otway	2016-08-25	0500	5	2	0	4	4.8	M	N
SM4	Cape Otway	2016-08-25	0600	5	2					N
SM4	Cape Otway	2016-08-25	0700	5	2	0	0	0	M	N
SM4	Cape Otway	2016-08-25	0800	5	2					N
SM4	Cape Otway	2016-08-25	0900	5	2					N
SM4	Cape Otway	2016-08-25	1000	5	2					N
SM4	Cape Otway	2016-08-25	1100	5	2					N
SM4	Cape Otway	2016-08-25	1200	5	2					N
SM4	Cape Otway	2016-08-25	1300	5	2					N
SM4	Cape Otway	2016-08-25	1400	5	2					N
SM4	Cape Otway	2016-08-25	1500	5	2					N
SM4	Cape Otway	2016-08-25	1600	5	2					N
SM4	Cape Otway	2016-08-25	1700	5	2					N
SM4	Cape Otway	2016-08-25	1800	5	2	0	1	0	M	N
SM4	Cape Otway	2016-08-25	1800	5	2	0	2	3	M	N
SM4	Cape Otway	2016-08-25	1900	5	2	0	4	26.4	M	N
SM4	Cape Otway	2016-08-25	2000	60	2	0	11	25.8	M	N
SM4	Cape Otway	2016-08-25	2000	60	2	0	19	13.2	M	N
SM4	Cape Otway	2016-08-25	2000	60	2	0	34	25.8	M	N
SM4	Cape Otway	2016-08-25	2000	60	2	0	35	21	M	N
SM4	Cape Otway	2016-08-25	2100	60	2					N
SM4	Cape Otway	2016-08-26	2200	60	2					N
SM4	Cape Otway	2016-08-26	2300	60	2	0	17	1.8	M	N
SM4	Cape Otway	2016-08-26	2300	60	2	0	17	30	M	N
SM4	Cape Otway	2016-08-26	2300	60	2	0	20	33	M	N
SM4	Cape Otway	2016-08-26	2300	60	2	0	49	12	M	N
SM4	Cape Otway	2016-08-26	2300	60	2	0	57	33	M	N
SM4	Cape Otway	2016-08-26	2300	60	2	0	58	8.4	M	N
SM4	Cape Otway	2016-08-26	2300	60	2	0	58	26.4	M	N
SM4	Cape Otway	2016-08-26	0000	60	2	0	45	33	M	N
SM4	Cape Otway	2016-08-26	0100	60	2	0	3	5.4	M	N
SM4	Cape Otway	2016-08-26	0100	60	2	0	5	20.4	M	N
SM4	Cape Otway	2016-08-26	0100	60	2	0	9	15	M	N
SM4	Cape Otway	2016-08-26	0100	60	2	0	11	25.8	M	N
SM4	Cape Otway	2016-08-26	0100	60	2	0	15	15.6	M	N
SM4	Cape Otway	2016-08-26	0100	60	2	0	27	1.8	M	N
SM4	Cape Otway	2016-08-26	0100	60	2	0	43	1.8	M	N
SM4	Cape Otway	2016-08-26	0100	60	2	0	44	23.4	M	N
SM4	Cape Otway	2016-08-26	0100	60	2	0	51	28.2	M	N
SM4	Cape Otway	2016-08-26	0100	60	2	0	55	30	M	N
SM4	Cape Otway	2016-08-26	0200	5	2					N
SM4	Cape Otway	2016-08-26	0300	5	2					N
SM4	Cape Otway	2016-08-26	0400	5	2					N
SM4	Cape Otway	2016-08-26	0500	5	2					N
SM4	Cape Otway	2016-08-26	0600	5	2					N
SM4	Cape Otway	2016-08-26	0700	5	2					N
SM4	Cape Otway	2016-08-26	0800	5	2					N
SM4	Cape Otway	2016-08-26	0900	5	2					N
SM4	Cape Otway	2016-08-26	1000	5	2					N
SM4	Cape Otway	2016-08-26	1100	5	2					N
SM4	Cape Otway	2016-08-26	1200	5	2					N
SM4	Cape Otway	2016-08-26	1300	5	2					N
SM4	Cape Otway	2016-08-26	1400	5	2					N
SM4	Cape Otway	2016-08-26	1500	5	2					N
SM4	Cape Otway	2016-08-26	1600	5	2					N
SM4	Cape Otway	2016-08-26	1700	5	2					N
SM4	Cape Otway	2016-08-26	1800	5	2					N
SM4	Cape Otway	2016-08-26	1900	5	2					N
SM4	Cape Otway	2016-08-26	2000	60	2					N
SM4	Cape Otway	2016-08-26	2100	60	2					N
SM4	Cape Otway	2016-08-27	2200	60	2					N
SM4	Cape Otway	2016-08-27	2300	60	2					N
SM4	Cape Otway	2016-08-27	0000	60	2	0	1	20.4	M	N
SM4	Cape Otway	2016-08-27	0100	60	2					N
SM4	Cape Otway	2016-08-27	0200	5	2					N
SM4	Cape Otway	2016-08-27	0300	5	2					N
SM4	Cape Otway	2016-08-27	0400	5	2					N
SM4	Cape Otway	2016-08-27	0500	5	2					N
SM4	Cape Otway	2016-08-27	0600	5	2					N
SM4	Cape Otway	2016-08-27	0700	5	2					N
SM4	Cape Otway	2016-08-27	0800	5	2					N
SM4	Cape Otway	2016-08-27	0900	5	2					N
SM4	Cape Otway	2016-08-27	1000	5	2					N
SM4	Cape Otway	2016-08-27	1100	5	2					N
SM4	Cape Otway	2016-08-27	1200	5	2					N
SM4	Cape Otway	2016-08-27	1300	5	2					N
SM4	Cape Otway	2016-08-27	1400	5	2					N
SM4	Cape Otway	2016-08-27	1500	5	2					N
SM4	Cape Otway	2016-08-27	1600	5	2					N
SM4	Cape Otway	2016-08-27	1700	5	2					N
SM4	Cape Otway	2016-08-27	1800	5	2					N
SM4	Cape Otway	2016-08-27	1900	5	2					N
SM4	Cape Otway	2016-08-27	2000	60	2					N
SM4	Cape Otway	2016-08-27	2100	60	2					N
SM4	Cape Otway	2016-08-28	2200	60	2					N
SM4	Cape Otway	2016-08-28	2300	60	2					N
SM4	Cape Otway	2016-08-28	0000	60	2					N
SM4	Cape Otway	2016-08-28	0100	60	2	0	26	27.6	M	N
SM4	Cape Otway	2016-08-28	0200	5	2					N
SM4	Cape Otway	2016-08-28	0300	5	2					N
SM4	Cape Otway	2016-08-28	0400	5	2					N
SM4	Cape Otway	2016-08-28	0500	5	2					N
SM4	Cape Otway	2016-08-28	0600	5	2					N
SM4	Cape Otway	2016-08-28	0700	5	2	0	0	35.4	M	N
SM4	Cape Otway	2016-08-28	0700	5	2	0	1	24.6	M	N
SM4	Cape Otway	2016-08-28	0700	5	2	0	2	26.4	M	N
SM4	Cape Otway	2016-08-28	0800	5	2					N
SM4	Cape Otway	2016-08-28	0900	5	2					N
SM4	Cape Otway	2016-08-28	1000	5	2	0	1	4.2	M	N
SM4	Cape Otway	2016-08-28	1000	5	2	0	1	18.6	M	N
SM4	Cape Otway	2016-08-28	1000	5	2	0	1	30	M	N
SM4	Cape Otway	2016-08-28	1000	5	2	0	2	27.6	M	N
SM4	Cape Otway	2016-08-28	1100	5	2					N
SM4	Cape Otway	2016-08-28	1200	5	2	0	49	0	M	N
SM4	Cape Otway	2016-08-28	1300	5	2					N
SM4	Cape Otway	2016-08-28	1400	5	2					N
SM4	Cape Otway	2016-08-28	1500	5	3	0	1	31.2	M	N
SM4	Cape Otway	2016-08-28	1600	5	3					N
SM4	Cape Otway	2016-08-28	1700	5	3					N
SM4	Cape Otway	2016-08-28	1800	5	3					N
SM4	Cape Otway	2016-08-28	1900	5	3					N
SM4	Cape Otway	2016-08-28	2000	60	3	0	0	0	M	N
SM4	Cape Otway	2016-08-28	2000	60	3	0	0	34.8	M	N
SM4	Cape Otway	2016-08-28	2000	60	3	0	34	4.8	M	N
SM4	Cape Otway	2016-08-28	2000	60	3	0	41	19.8	M	N
SM4	Cape Otway	2016-08-28	2000	60	3	0	46	22.8	M	N
SM4	Cape Otway	2016-08-28	2100	60	3	0	5	29.4	M	N
SM4	Cape Otway	2016-08-28	2100	60	3	0	38	11.4	M	N
SM4	Cape Otway	2016-08-29	2200	60	3	0	34	10.2	M	N
SM4	Cape Otway	2016-08-29	2200	60	3	0	35	17.4	M	N
SM4	Cape Otway	2016-08-29	2200	60	3	0	35	34.8	M	N
SM4	Cape Otway	2016-08-29	2200	60	3	0	37	3	M	N
SM4	Cape Otway	2016-08-29	2200	60	3	0	37	20.4	M	N
SM4	Cape Otway	2016-08-29	2200	60	3	0	40	9	M	N
SM4	Cape Otway	2016-08-29	2200	60	3	0	41	0	M	N
SM4	Cape Otway	2016-08-29	2200	60	3	0	51	4.8	M	N
SM4	Cape Otway	2016-08-29	2300	60	3	0	11	22.2	M	N
SM4	Cape Otway	2016-08-29	2300	60	3	0	23	15	M	N
SM4	Cape Otway	2016-08-29	2300	60	3	0	30	17.4	M	N
SM4	Cape Otway	2016-08-29	2300	60	3	0	35	17.4	M	N
SM4	Cape Otway	2016-08-29	2300	60	3	0	41	7.8	M	N
SM4	Cape Otway	2016-08-29	2300	60	3	0	54	3	M	N
SM4	Cape Otway	2016-08-29	2300	60	3	0	54	15.6	M	N
SM4	Cape Otway	2016-08-29	0000	60	3	0	4	9.6	M	N
SM4	Cape Otway	2016-08-29	0000	60	3	0	10	4.8	M	N
SM4	Cape Otway	2016-08-29	0000	60	3	0	41	10.8	M	N
SM4	Cape Otway	2016-08-29	0000	60	3	0	41	35.4	M	N
SM4	Cape Otway	2016-08-29	0000	60	3	0	43	7.8	M	N
SM4	Cape Otway	2016-08-29	0100	60	3	0	51	33	M	N
SM4	Cape Otway	2016-08-29	0200	5	3					N
SM4	Cape Otway	2016-08-29	0300	5	3					N
SM4	Cape Otway	2016-08-29	0400	5	3					N
SM4	Cape Otway	2016-08-29	0500	5	3					N
SM4	Cape Otway	2016-08-29	0600	5	3					N
SM4	Cape Otway	2016-08-29	0700	5	3					N
SM4	Cape Otway	2016-08-29	0800	5	3					N
SM4	Cape Otway	2016-08-29	0900	5	3					N
SM4	Cape Otway	2016-08-29	1000	5	3					N
SM4	Cape Otway	2016-08-29	1100	5	3					N
SM4	Cape Otway	2016-08-29	1200	5	3					N
SM4	Cape Otway	2016-08-29	1300	5	3					N
SM4	Cape Otway	2016-08-29	1400	5	3					N
SM4	Cape Otway	2016-08-29	1500	5	3	0	4	18	M	N
SM4	Cape Otway	2016-08-29	1600	5	3					N
SM4	Cape Otway	2016-08-29	1700	5	3					N
SM4	Cape Otway	2016-08-29	1800	5	3					N
SM4	Cape Otway	2016-08-29	1900	5	3					N
SM4	Cape Otway	2016-08-29	2000	60	3	0	17	25.8	M	N
SM4	Cape Otway	2016-08-29	2000	60	3	0	20	14.4	M	N
SM4	Cape Otway	2016-08-29	2100	60	3					N
SM4	Cape Otway	2016-08-30	2200	60	3	0	21	7.8	M	N
SM4	Cape Otway	2016-08-30	2200	60	3	0	22	10.2	M	N
SM4	Cape Otway	2016-08-30	2300	60	3	0	14	27	M	N
SM4	Cape Otway	2016-08-30	2300	60	3	0	26	2.4	M	N
SM4	Cape Otway	2016-08-30	2300	60	3	0	29	17.4	F	N
SM4	Cape Otway	2016-08-30	2300	60	3	0	40	0	M	N
SM4	Cape Otway	2016-08-30	0000	60	3	0	22	34.8	M	N
SM4	Cape Otway	2016-08-30	0000	60	3	0	23	23.4	M	N
SM4	Cape Otway	2016-08-30	0000	60	3	0	24	13.8	M	N
SM4	Cape Otway	2016-08-30	0100	60	3	0	13	18.6	F	N
SM4	Cape Otway	2016-08-30	0100	60	3	0	14	0	M	N
SM4	Cape Otway	2016-08-30	0100	60	3	0	15	17.4	F	N
SM4	Cape Otway	2016-08-30	0100	60	3	0	17	13.2	M	N
SM4	Cape Otway	2016-08-30	0100	60	3	0	50	6.6	M	N
SM4	Cape Otway	2016-08-30	0200	5	3	0	4	9	M	N
SM4	Cape Otway	2016-08-30	0300	5	3					N
SM4	Cape Otway	2016-08-30	0400	5	3					N
SM4	Cape Otway	2016-08-30	0500	5	3					N
SM4	Cape Otway	2016-08-30	0600	5	3					N
SM4	Cape Otway	2016-08-30	0700	5	3					N
SM4	Cape Otway	2016-08-30	0800	5	3					N
SM4	Cape Otway	2016-08-30	0900	5	3					N
SM4	Cape Otway	2016-08-30	1000	5	3					N
SM4	Cape Otway	2016-08-30	1100	5	3					N
SM4	Cape Otway	2016-08-30	1200	5	3					N
SM4	Cape Otway	2016-08-30	1300	5	3					N
SM4	Cape Otway	2016-08-30	1400	5	3					N
SM4	Cape Otway	2016-08-30	1500	5	3					N
SM4	Cape Otway	2016-08-30	1600	5	3					N
SM4	Cape Otway	2016-08-30	1700	5	3					N
SM4	Cape Otway	2016-08-30	1800	5	3					N
SM4	Cape Otway	2016-08-30	1900	5	3					N
SM4	Cape Otway	2016-08-30	2000	60	3					Y
SM4	Cape Otway	2016-08-30	2100	60	3					N
SM4	Cape Otway	2016-08-31	2200	60	3	0	3	8.4	M	N
SM4	Cape Otway	2016-08-31	2200	60	3	0	23	15.6	F	N
SM4	Cape Otway	2016-08-31	2200	60	3	0	23	35.4	M	N
SM4	Cape Otway	2016-08-31	2200	60	3	0	24	10.2	M	N
SM4	Cape Otway	2016-08-31	2200	60	3	0	33	28.2	M	N
SM4	Cape Otway	2016-08-31	2200	60	3	0	59	25.2	M	N
SM4	Cape Otway	2016-08-31	2300	60	3	0	2	32.4	F	N
SM4	Cape Otway	2016-08-31	2300	60	3	0	39	34.2	M	N
SM4	Cape Otway	2016-08-31	2300	60	3	0	40	25.2	M	N
SM4	Cape Otway	2016-08-31	2300	60	3	0	41	13.2	M	N
SM4	Cape Otway	2016-08-31	2300	60	3	0	43	32.4	M	N
SM4	Cape Otway	2016-08-31	2300	60	3	0	46	12	M	N
SM4	Cape Otway	2016-08-31	2300	60	3	0	49	22.2	M	N
SM4	Cape Otway	2016-08-31	2300	60	3	0	52	14.4	M	N
SM4	Cape Otway	2016-08-31	2300	60	3	0	59	13.2	M	N
SM4	Cape Otway	2016-08-31	0000	60	3	0	18	32.4	M	N
SM4	Cape Otway	2016-08-31	0000	60	3	0	20	5.4	M	N
SM4	Cape Otway	2016-08-31	0000	60	3	0	21	3	M	N
SM4	Cape Otway	2016-08-31	0000	60	3	0	21	24	M	N
SM4	Cape Otway	2016-08-31	0000	60	3	0	28	28.8	M	N
SM4	Cape Otway	2016-08-31	0000	60	3	0	45	24	M	N
SM4	Cape Otway	2016-08-31	0000	60	3	0	46	29.4	M	N
SM4	Cape Otway	2016-08-31	0000	60	3	0	47	26.4	M	N
SM4	Cape Otway	2016-08-31	0000	60	3	0	54	3	M	N
SM4	Cape Otway	2016-08-31	0100	60	3	0	0	9	M	N
SM4	Cape Otway	2016-08-31	0100	60	3	0	1	30.6	F	N
SM4	Cape Otway	2016-08-31	0100	60	3	0	2	33	M	N
SM4	Cape Otway	2016-08-31	0100	60	3	0	4	7.2	M	N
SM4	Cape Otway	2016-08-31	0200	5	3					N
SM4	Cape Otway	2016-08-31	0300	5	3					N
SM4	Cape Otway	2016-08-31	0400	5	3	0	0	6.6	M	N
SM4	Cape Otway	2016-08-31	0500	5	3					N
SM4	Cape Otway	2016-08-31	0600	5	3					N
SM4	Cape Otway	2016-08-31	0700	5	3					N
SM4	Cape Otway	2016-08-31	0800	5	3					N
SM4	Cape Otway	2016-08-31	0900	5	3	0	4	19.8	M	N
SM4	Cape Otway	2016-08-31	1000	5	3					N
SM4	Cape Otway	2016-08-31	1100	5	3					N
SM4	Cape Otway	2016-08-31	1200	5	3					N
SM4	Cape Otway	2016-08-31	1300	5	3					Y
SM4	Cape Otway	2016-08-31	1400	5	3					N
SM4	Cape Otway	2016-08-31	1500	5	3					N
SM4	Cape Otway	2016-08-31	1600	5	3					Y
SM4	Cape Otway	2016-08-31	1700	5	3					N
SM4	Cape Otway	2016-08-31	1800	5	3					N
SM4	Cape Otway	2016-08-31	1900	5	3					N
SM4	Cape Otway	2016-08-31	2000	60	3					N
SM4	Cape Otway	2016-08-31	2100	60	3	0	28	33	M	N
SM4	Cape Otway	2016-09-01	2200	60	3	0	45	1.2	M	N
SM4	Cape Otway	2016-09-01	2200	60	3	0	45	32.4	M	N
SM4	Cape Otway	2016-09-01	2300	60	3	0	53	9	M	N
SM4	Cape Otway	2016-09-01	0000	60	3					N
SM4	Cape Otway	2016-09-01	0100	60	3					N
SM4	Cape Otway	2016-09-01	0200	5	3					N
SM4	Cape Otway	2016-09-01	0300	5	3					N
SM4	Cape Otway	2016-09-01	0400	5	3					N
SM4	Cape Otway	2016-09-01	0500	5	3					N
SM4	Cape Otway	2016-09-01	0600	5	3					N
SM4	Cape Otway	2016-09-01	0700	5	3					N
SM4	Cape Otway	2016-09-01	0800	5	3					N
SM4	Cape Otway	2016-09-01	0900	5	3					N
SM4	Cape Otway	2016-09-01	1000	5	3					N
SM4	Cape Otway	2016-09-01	1100	5	3					N
SM4	Cape Otway	2016-09-01	1200	5	3	0	4	22.2	M	N
SM4	Cape Otway	2016-09-01	1300	5	3	0	4	14.4	M	N
SM4	Cape Otway	2016-09-01	1400	5	3	0	2	6.6	M	N
SM4	Cape Otway	2016-09-01	1400	5	3	0	2	21.6	M	N
SM4	Cape Otway	2016-09-01	1400	5	3	0	3	16.2	M	N
SM4	Cape Otway	2016-09-01	1500	5	3					N
SM4	Cape Otway	2016-09-01	1600	5	3	0	3	29.4	M	N
SM4	Cape Otway	2016-09-01	1700	5	3	0	4	30	M	N
SM4	Cape Otway	2016-09-01	1800	5	3	0	0	0	M	N
SM4	Cape Otway	2016-09-01	1800	5	3	0	2	12.6	M	N
SM4	Cape Otway	2016-09-01	1900	5	3					N
SM4	Cape Otway	2016-09-01	2000	60	3	0	4	22.8	M	N
SM4	Cape Otway	2016-09-01	2000	60	3	0	10	5.4	M	N
SM4	Cape Otway	2016-09-01	2000	60	3	0	18	9	M	N
SM4	Cape Otway	2016-09-01	2000	60	3	0	21	15	M	N
SM4	Cape Otway	2016-09-01	2000	60	3	0	22	4.8	M	N
SM4	Cape Otway	2016-09-01	2000	60	3	0	22	24	M	N
SM4	Cape Otway	2016-09-01	2000	60	3	0	23	26.4	M	N
SM4	Cape Otway	2016-09-01	2000	60	3	0	24	13.2	M	N
SM4	Cape Otway	2016-09-01	2000	60	3	0	28	3	M	N
SM4	Cape Otway	2016-09-01	2000	60	3	0	37	34.8	M	N
SM4	Cape Otway	2016-09-01	2000	60	3	0	39	18	F	N
SM4	Cape Otway	2016-09-01	2000	60	3	0	41	0.6	M	N
SM4	Cape Otway	2016-09-01	2000	60	3	0	41	35.4	M	N
SM4	Cape Otway	2016-09-01	2000	60	3	0	45	24	M	N
SM4	Cape Otway	2016-09-01	2000	60	3	0	58	12	M	N
SM4	Cape Otway	2016-09-01	2100	60	3	0	6	26.4	M	N
SM4	Cape Otway	2016-09-01	2100	60	3	0	10	9.6	M	N
SM4	Cape Otway	2016-09-01	2100	60	3	0	13	8.4	M	N
SM4	Cape Otway	2016-09-01	2100	60	3	0	13	31.2	M	N
SM4	Cape Otway	2016-09-01	2100	60	3	0	17	1.2	M	N
SM4	Cape Otway	2016-09-01	2100	60	3	0	18	13.2	M	N
SM4	Cape Otway	2016-09-01	2100	60	3	0	23	19.2	M	N
SM4	Cape Otway	2016-09-01	2100	60	3	0	33	18.6	M	N
SM4	Cape Otway	2016-09-01	2100	60	3	0	37	8.4	M	N
SM4	Cape Otway	2016-09-01	2100	60	3	0	48	20.4	M	N
SM4	Cape Otway	2016-09-02	2200	60	3	0	5	5.4	M	N
SM4	Cape Otway	2016-09-02	2200	60	3	0	7	29.4	M	N
SM4	Cape Otway	2016-09-02	2200	60	3	0	10	7.2	M	N
SM4	Cape Otway	2016-09-02	2200	60	3	0	21	5.4	M	N
SM4	Cape Otway	2016-09-02	2200	60	3	0	23	6	M	N
SM4	Cape Otway	2016-09-02	2200	60	3	0	45	35.4	M	N
SM4	Cape Otway	2016-09-02	2200	60	3	0	52	13.2	M	N
SM4	Cape Otway	2016-09-02	2300	60	3	0	3	33.6	M	N
SM4	Cape Otway	2016-09-02	2300	60	3	0	8	19.8	M	N
SM4	Cape Otway	2016-09-02	2300	60	3	0	8	30.6	M	N
SM4	Cape Otway	2016-09-02	2300	60	3	0	9	27.6	M	N
SM4	Cape Otway	2016-09-02	2300	60	3	0	14	0.6	M	N
SM4	Cape Otway	2016-09-02	2300	60	3	0	18	14.4	M	N
SM4	Cape Otway	2016-09-02	2300	60	3	0	19	4.2	M	N
SM4	Cape Otway	2016-09-02	2300	60	3	0	28	1.8	M	N
SM4	Cape Otway	2016-09-02	2300	60	3	0	29	31.2	M	N
SM4	Cape Otway	2016-09-02	2300	60	3	0	40	10.8	M	N
SM4	Cape Otway	2016-09-02	2300	60	3	0	44	3.6	M	N
SM4	Cape Otway	2016-09-02	0000	60	3	0	6	1.2	M	N
SM4	Cape Otway	2016-09-02	0000	60	3	0	34	4.2	M	N
SM4	Cape Otway	2016-09-02	0000	60	3	0	45	31.2	M	N
SM4	Cape Otway	2016-09-02	0000	60	3	0	46	27.6	M	N
SM4	Cape Otway	2016-09-02	0000	60	3	0	47	22.2	M	N
SM4	Cape Otway	2016-09-02	0000	60	3	0	55	34.2	M	N
SM4	Cape Otway	2016-09-02	0100	60	3	0	1	10.8	M	N
SM4	Cape Otway	2016-09-02	0100	60	3	0	2	10.8	M	N
SM4	Cape Otway	2016-09-02	0100	60	3	0	3	1.8	M	N
SM4	Cape Otway	2016-09-02	0100	60	3	0	9	16.2	M	N
SM4	Cape Otway	2016-09-02	0100	60	3	0	11	24	M	N
SM4	Cape Otway	2016-09-02	0100	60	3	0	21	35.4	M	N
SM4	Cape Otway	2016-09-02	0100	60	3	0	28	15	M	N
SM4	Cape Otway	2016-09-02	0100	60	3	0	29	31.8	M	N
SM4	Cape Otway	2016-09-02	0100	60	3	0	34	34.8	M	N
SM4	Cape Otway	2016-09-02	0100	60	3	0	54	7.8	M	N
SM4	Cape Otway	2016-09-02	0100	60	3	0	55	35.4	M	N
SM4	Cape Otway	2016-09-02	0100	60	3	0	59	3	F	N
SM4	Cape Otway	2016-09-02	0200	5	3	0	0	0	F	N
SM4	Cape Otway	2016-09-02	0200	5	3	0	0	21.6	M	N
SM4	Cape Otway	2016-09-02	0200	5	3				M	N
SM4	Cape Otway	2016-09-02	0300	5	3	0	0	0	M	N
SM4	Cape Otway	2016-09-02	0300	5	3	0	2	32.4	M	N
SM4	Cape Otway	2016-09-02	0300	5	3	0	3	26.4	M	N
SM4	Cape Otway	2016-09-02	0400	5	3					N
SM4	Cape Otway	2016-09-02	0500	5	3					N
SM4	Cape Otway	2016-09-02	0600	5	3					N
SM4	Cape Otway	2016-09-02	0700	5	3	0	3	27.6	M	N
SM4	Cape Otway	2016-09-02	0800	5	3					N
SM4	Cape Otway	2016-09-02	0900	5	3					N
SM4	Cape Otway	2016-09-02	1000	5	3					N
SM4	Cape Otway	2016-09-02	1100	5	3					N
SM4	Cape Otway	2016-09-02	1200	5	3					N
SM4	Cape Otway	2016-09-02	1300	5	3					N
SM4	Cape Otway	2016-09-02	1400	5	3					N
SM4	Cape Otway	2016-09-02	1500	5	3					N
SM4	Cape Otway	2016-09-02	1600	5	3					N
SM4	Cape Otway	2016-09-02	1700	5	3					N
SM4	Cape Otway	2016-09-02	1800	5	3					N
SM4	Cape Otway	2016-09-02	1900	5	3	0	0	0	M	N
SM4	Cape Otway	2016-09-02	2000	60	3	0	2	18	M	N
SM4	Cape Otway	2016-09-02	2000	60	3	0	5	7.8	M	N
SM4	Cape Otway	2016-09-02	2000	60	3	0	15	13.8	M	N
SM4	Cape Otway	2016-09-02	2000	60	3	0	23	19.2	M	N
SM4	Cape Otway	2016-09-02	2000	60	3	0	27	3.6	M	N
SM4	Cape Otway	2016-09-02	2000	60	3	0	32	24.6	M	N
SM4	Cape Otway	2016-09-02	2000	60	3	0	39	6.6	M	N
SM4	Cape Otway	2016-09-02	2000	60	3	0	41	21.6	M	N
SM4	Cape Otway	2016-09-02	2000	60	3	0	50	29.4	M	N
SM4	Cape Otway	2016-09-02	2000	60	3	0	56	13.2	M	N
SM4	Cape Otway	2016-09-02	2000	60	3	0	56	14.4	M	N
SM4	Cape Otway	2016-09-02	2100	60	3	0	1	33	F	N
SM4	Cape Otway	2016-09-02	2100	60	3	0	3	15.6	M	N
SM4	Cape Otway	2016-09-02	2100	60	3	0	4	18	M	N
SM4	Cape Otway	2016-09-02	2100	60	3	0	27	28.8	M	N
SM4	Cape Otway	2016-09-02	2100	60	3	0	48	3.6	M	N
SM4	Cape Otway	2016-09-03	2200	60	3	0	2	18	M	N
SM4	Cape Otway	2016-09-03	2200	60	3	0	3	13.8	M	N
SM4	Cape Otway	2016-09-03	2200	60	3	0	4	11.4	M	N
SM4	Cape Otway	2016-09-03	2200	60	3	0	6	3	M	N
SM4	Cape Otway	2016-09-03	2200	60	3	0	20	28.8	M	N
SM4	Cape Otway	2016-09-03	2200	60	3	0	22	12.6	M	N
SM4	Cape Otway	2016-09-03	2200	60	3	0	23	3.6	M	N
SM4	Cape Otway	2016-09-03	2200	60	3	0	23	32.4	M	N
SM4	Cape Otway	2016-09-03	2200	60	3	0	33	5.4	M	N
SM4	Cape Otway	2016-09-03	2200	60	3	0	39	0.6	M	N
SM4	Cape Otway	2016-09-03	2200	60	3	0	39	28.8	F	N
SM4	Cape Otway	2016-09-03	2200	60	3	0	39	28.8	M	N
SM4	Cape Otway	2016-09-03	2200	60	3	0	40	32.4	F	N
SM4	Cape Otway	2016-09-03	2200	60	3	0	40	32.4	M	N
SM4	Cape Otway	2016-09-03	2200	60	3	0	43	3.6	F	N
SM4	Cape Otway	2016-09-03	2200	60	3	0	43	31.2	M	N
SM4	Cape Otway	2016-09-03	2200	60	3	0	51	1.2	F	N
SM4	Cape Otway	2016-09-03	2200	60	3	0	56	32.4	M	N
SM4	Cape Otway	2016-09-03	2300	60	3	0	10	3.6	M	N
SM4	Cape Otway	2016-09-03	2300	60	3	0	22	27.6	M	N
SM4	Cape Otway	2016-09-03	2300	60	3	0	24	27.6	M	N
SM4	Cape Otway	2016-09-03	2300	60	3	0	29	20.4	M	N
SM4	Cape Otway	2016-09-03	2300	60	3	0	34	1.2	M	N
SM4	Cape Otway	2016-09-03	2300	60	3	0	36	34.8	M	N
SM4	Cape Otway	2016-09-03	2300	60	3	0	37	21.6	M	N
SM4	Cape Otway	2016-09-03	2300	60	3	0	39	33	M	N
SM4	Cape Otway	2016-09-03	2300	60	3	0	46	6.6	M	N
SM4	Cape Otway	2016-09-03	2300	60	3	0	56	11.4	M	N
SM4	Cape Otway	2016-09-03	0000	60	3	0	2	33	F	N
SM4	Cape Otway	2016-09-03	0000	60	3	0	4	22.2	M	N
SM4	Cape Otway	2016-09-03	0000	60	3	0	6	29.4	M	N
SM4	Cape Otway	2016-09-03	0000	60	3	0	9	30.6	M	N
SM4	Cape Otway	2016-09-03	0000	60	3	0	13	11.4	M	N
SM4	Cape Otway	2016-09-03	0000	60	3	0	42	3.6	M	N
SM4	Cape Otway	2016-09-03	0000	60	3	0	45	6.6	M	N
SM4	Cape Otway	2016-09-03	0000	60	3	0	53	21.6	M	N
SM4	Cape Otway	2016-09-03	0100	60	3	0	1	6	F	N
SM4	Cape Otway	2016-09-03	0100	60	3	0	1	10.8	M	N
SM4	Cape Otway	2016-09-03	0100	60	3	0	5	7.8	F	N
SM4	Cape Otway	2016-09-03	0100	60	3	0	9	27.6	M	N
SM4	Cape Otway	2016-09-03	0100	60	3	0	14	28.2	M	N
SM4	Cape Otway	2016-09-03	0100	60	3	0	23	15.6	M	N
SM4	Cape Otway	2016-09-03	0100	60	3	0	28	34.2	M	N
SM4	Cape Otway	2016-09-03	0100	60	3	0	32	13.2	M	N
SM4	Cape Otway	2016-09-03	0100	60	3	0	46	14.4	M	N
SM4	Cape Otway	2016-09-03	0100	60	3	0	49	9.6	M	N
SM4	Cape Otway	2016-09-03	0100	60	3	0	51	3	F	N
SM4	Cape Otway	2016-09-03	0100	60	3	0	53	33	M	N
SM4	Cape Otway	2016-09-03	0100	60	3	0	57	31.2	F	N
SM4	Cape Otway	2016-09-03	0100	60	3	0	58	27	M	N
SM4	Cape Otway	2016-09-03	0200	5	3	0	2	10.8	M	N
SM4	Cape Otway	2016-09-03	0200	5	3	0	4	12.6	M	N
SM4	Cape Otway	2016-09-03	0300	5	3	0	0	29.4	M	N
SM4	Cape Otway	2016-09-03	0300	5	3	0	3	33.6	M	N
SM4	Cape Otway	2016-09-03	0400	5	3	0	0	4.8	F	N
SM4	Cape Otway	2016-09-03	0400	5	3	0	1	33.6	M	N
SM4	Cape Otway	2016-09-03	0400	5	3	0	2	30.6	M	N
SM4	Cape Otway	2016-09-03	0500	5	3	0	4	28.8	F	N
SM4	Cape Otway	2016-09-03	0600	5	3	0	0	14.4	M	N
SM4	Cape Otway	2016-09-03	0700	5	3					N
SM4	Cape Otway	2016-09-03	0800	5	3	0	0	13.2	M	N
SM4	Cape Otway	2016-09-03	0800	5	3	0	1	28.8	M	N
SM4	Cape Otway	2016-09-03	0900	5	3	0	1	16.2	M	N
SM4	Cape Otway	2016-09-03	1000	5	3					N
SM4	Cape Otway	2016-09-03	1100	5	3					N
SM4	Cape Otway	2016-09-03	1200	5	3					N
SM4	Cape Otway	2016-09-03	1300	5	3					N
SM4	Cape Otway	2016-09-03	1400	5	3					N
SM4	Cape Otway	2016-09-03	1500	5	3					N
SM4	Cape Otway	2016-09-03	1600	5	3					N
SM4	Cape Otway	2016-09-03	1700	5	3					N
SM4	Cape Otway	2016-09-03	1800	5	3					N
SM4	Cape Otway	2016-09-03	1900	5	3					N
SM4	Cape Otway	2016-09-03	2000	60	3	0	22	34.8	M	N
SM4	Cape Otway	2016-09-03	2100	60	3	0	21	1.8	M	N
SM4	Cape Otway	2016-09-03	2100	60	3	0	22	0.6	M	N
SM4	Cape Otway	2016-09-03	2100	60	3	0	26	32.4	M	N
SM4	Cape Otway	2016-09-04	2200	60	3	0	0	22.2	M	N
SM4	Cape Otway	2016-09-04	2200	60	3	0	6	31.2	M	N
SM4	Cape Otway	2016-09-04	2200	60	3	0	37	10.8	M	N
SM4	Cape Otway	2016-09-04	2300	60	3					N
SM4	Cape Otway	2016-09-04	0000	60	3					N
SM4	Cape Otway	2016-09-04	0100	60	3	0	43	15.6	M	N
SM4	Cape Otway	2016-09-04	0200	5	3					N
SM4	Cape Otway	2016-09-04	0300	5	3					N
SM4	Cape Otway	2016-09-04	0400	5	3					N
SM4	Cape Otway	2016-09-04	0500	5	3	0	3	16.8	M	N
SM4	Cape Otway	2016-09-04	0600	5	3	0	0	0	M	N
SM4	Cape Otway	2016-09-04	0600	5	3	0	0	9	M	N
SM4	Cape Otway	2016-09-04	0700	5	3					N
SM4	Cape Otway	2016-09-04	0800	5	3					N
SM4	Cape Otway	2016-09-04	0900	5	3					N
SM4	Cape Otway	2016-09-04	1000	5	3					N
SM4	Cape Otway	2016-09-04	1100	5	3					N
SM4	Cape Otway	2016-09-04	1200	5	3					N
SM4	Cape Otway	2016-09-04	1300	5	3					N
SM4	Cape Otway	2016-09-04	1400	5	3					N
SM4	Cape Otway	2016-09-04	1500	5	4					N
SM4	Cape Otway	2016-09-04	1600	5	4					N
SM4	Cape Otway	2016-09-04	1700	5	4					N
SM4	Cape Otway	2016-09-04	1800	5	4					N
SM4	Cape Otway	2016-09-04	1900	5	4					N
SM4	Cape Otway	2016-09-04	2000	60	4					N
SM4	Cape Otway	2016-09-04	2100	60	4					Y
SM4	Cape Otway	2016-09-05	2200	60	4					Y
SM4	Cape Otway	2016-09-05	2300	60	4					Y
SM4	Cape Otway	2016-09-05	0000	60	4					N
SM4	Cape Otway	2016-09-05	0100	60	4	0	0	0	F	N
SM4	Cape Otway	2016-09-05	0100	60	4	0	4	0	F	N
SM4	Cape Otway	2016-09-05	0200	5	4					N
SM4	Cape Otway	2016-09-05	0300	5	4					N
SM4	Cape Otway	2016-09-05	0400	5	4					N
SM4	Cape Otway	2016-09-05	0500	5	4					N
SM4	Cape Otway	2016-09-05	0600	5	4					N
SM4	Cape Otway	2016-09-05	0700	5	4					N
SM4	Cape Otway	2016-09-05	0800	5	4					N
SM4	Cape Otway	2016-09-05	0900	5	4					N
SM4	Cape Otway	2016-09-05	1000	5	4					N
SM4	Cape Otway	2016-09-05	1100	5	4					N
SM4	Cape Otway	2016-09-05	1200	5	4					N
SM4	Cape Otway	2016-09-05	1300	5	4					N
SM4	Cape Otway	2016-09-05	1400	5	4					N
SM4	Cape Otway	2016-09-05	1500	5	4					N
SM4	Cape Otway	2016-09-05	1600	5	4					N
SM4	Cape Otway	2016-09-05	1700	5	4	0	3	23.4	M	N
SM4	Cape Otway	2016-09-05	1800	5	4					N
SM4	Cape Otway	2016-09-05	1900	5	4	0	0	0	F	N
SM4	Cape Otway	2016-09-05	1900	5	4	0	3	33.6	M	N
SM4	Cape Otway	2016-09-05	2000	60	4	0	1	18.6	M	N
SM4	Cape Otway	2016-09-05	2000	60	4	0	8	32.4	M	N
SM4	Cape Otway	2016-09-05	2000	60	4	0	15	6.6	M	N
SM4	Cape Otway	2016-09-05	2000	60	4	0	15	23.4	M	N
SM4	Cape Otway	2016-09-05	2000	60	4	0	20	23.4	M	N
SM4	Cape Otway	2016-09-05	2000	60	4	0	27	3	M	N
SM4	Cape Otway	2016-09-05	2000	60	4	0	27	25.2	M	N
SM4	Cape Otway	2016-09-05	2000	60	4	0	29	13.8	M	N
SM4	Cape Otway	2016-09-05	2000	60	4	0	30	31.2	M	N
SM4	Cape Otway	2016-09-05	2000	60	4	0	46	7.2	M	N
SM4	Cape Otway	2016-09-05	2000	60	4	0	47	2.4	M	N
SM4	Cape Otway	2016-09-05	2000	60	4	0	47	31.2	M	N
SM4	Cape Otway	2016-09-05	2000	60	4	0	48	31.8	M	N
SM4	Cape Otway	2016-09-05	2000	60	4	0	50	12.6	M	N
SM4	Cape Otway	2016-09-05	2000	60	4	0	51	34.2	M	N
SM4	Cape Otway	2016-09-05	2100	60	4	0	18	8.4	M	N
SM4	Cape Otway	2016-09-05	2100	60	4	0	19	17.4	M	N
SM4	Cape Otway	2016-09-05	2100	60	4	0	20	20.4	M	N
SM4	Cape Otway	2016-09-05	2100	60	4	0	21	7.8	M	N
SM4	Cape Otway	2016-09-05	2100	60	4	0	21	35.4	M	N
SM4	Cape Otway	2016-09-05	2100	60	4	0	23	13.2	M	N
SM4	Cape Otway	2016-09-05	2100	60	4	0	31	25.2	M	N
SM4	Cape Otway	2016-09-05	2100	60	4	0	34	3	M	N
SM4	Cape Otway	2016-09-05	2100	60	4	0	38	10.2	M	N
SM4	Cape Otway	2016-09-05	2100	60	4	0	40	4.8	M	N
SM4	Cape Otway	2016-09-05	2100	60	4	0	40	34.8	M	N
SM4	Cape Otway	2016-09-05	2100	60	4	0	42	18.6	M	N
SM4	Cape Otway	2016-09-05	2100	60	4	0	43	13.8	M	N
SM4	Cape Otway	2016-09-05	2100	60	4	0	46	7.2	M	N
SM4	Cape Otway	2016-09-05	2100	60	4	0	46	17.4	M	N
SM4	Cape Otway	2016-09-05	2100	60	4	0	48	25.2	M	N
SM4	Cape Otway	2016-09-06	2200	60	4	0	9	18.6	M	N
SM4	Cape Otway	2016-09-06	2200	60	4	0	13	12	M	N
SM4	Cape Otway	2016-09-06	2200	60	4	0	14	3	M	N
SM4	Cape Otway	2016-09-06	2200	60	4	0	23	30	M	N
SM4	Cape Otway	2016-09-06	2200	60	4	0	27	1.8	M	N
SM4	Cape Otway	2016-09-06	2200	60	4	0	41	16.2	M	N
SM4	Cape Otway	2016-09-06	2200	60	4	0	47	27.6	M	N
SM4	Cape Otway	2016-09-06	2200	60	4	0	52	31.8	M	N
SM4	Cape Otway	2016-09-06	2200	60	4	0	54	21.6	M	N
SM4	Cape Otway	2016-09-06	2200	60	4	0	55	24.6	M	N
SM4	Cape Otway	2016-09-06	2200	60	4	0	56	16.2	M	N
SM4	Cape Otway	2016-09-06	2300	60	4	0	3	5.4	M	N
SM4	Cape Otway	2016-09-06	2300	60	4	0	39	28.2	M	N
SM4	Cape Otway	2016-09-06	2300	60	4	0	58	7.2	M	N
SM4	Cape Otway	2016-09-06	0000	60	4	0	2	16.8	M	N
SM4	Cape Otway	2016-09-06	0000	60	4	0	3	6	M	N
SM4	Cape Otway	2016-09-06	0000	60	4	0	4	4.8	M	N
SM4	Cape Otway	2016-09-06	0000	60	4	0	6	18	M	N
SM4	Cape Otway	2016-09-06	0000	60	4	0	27	34.2	F	N
SM4	Cape Otway	2016-09-06	0000	60	4	0	43	23.4	F	N
SM4	Cape Otway	2016-09-06	0000	60	4	0	43	24	M	N
SM4	Cape Otway	2016-09-06	0000	60	4	0	44	16.2	M	N
SM4	Cape Otway	2016-09-06	0000	60	4	0	47	0	F	N
SM4	Cape Otway	2016-09-06	0000	60	4	0	53	6.6	M	N
SM4	Cape Otway	2016-09-06	0000	60	4	0	54	21.6	M	N
SM4	Cape Otway	2016-09-06	0100	60	4	0	4	30	M	N
SM4	Cape Otway	2016-09-06	0100	60	4	0	18	6	M	N
SM4	Cape Otway	2016-09-06	0100	60	4	0	18	30	M	N
SM4	Cape Otway	2016-09-06	0100	60	4	0	24	16.2	M	N
SM4	Cape Otway	2016-09-06	0100	60	4	0	25	7.2	M	N
SM4	Cape Otway	2016-09-06	0200	5	4	0	0	31.8	M	N
SM4	Cape Otway	2016-09-06	0300	5	4					N
SM4	Cape Otway	2016-09-06	0400	5	4	0	1	15	M	N
SM4	Cape Otway	2016-09-06	0500	5	4	0	1	15	M	N
SM4	Cape Otway	2016-09-06	0600	5	4					N
SM4	Cape Otway	2016-09-06	0700	5	4					N
SM4	Cape Otway	2016-09-06	0800	5	4					N
SM4	Cape Otway	2016-09-06	0900	5	4					N
SM4	Cape Otway	2016-09-06	1000	5	4					N
SM4	Cape Otway	2016-09-06	1100	5	4					N
SM4	Cape Otway	2016-09-06	1200	5	4					N
SM4	Cape Otway	2016-09-06	1300	5	4					N
SM4	Cape Otway	2016-09-06	1400	5	4					N
SM4	Cape Otway	2016-09-06	1500	5	4					N
SM4	Cape Otway	2016-09-06	1600	5	4					N
SM4	Cape Otway	2016-09-06	1700	5	4					N
SM4	Cape Otway	2016-09-06	1800	5	4	0	0	12.6	M	N
SM4	Cape Otway	2016-09-06	1900	5	4	0	1	18.6	M	N
SM4	Cape Otway	2016-09-06	1900	5	4	0	1	28.8	M	N
SM4	Cape Otway	2016-09-06	1900	5	4	0	3	30.6	M	N
SM4	Cape Otway	2016-09-06	1900	5	4	0	4	29.4	M	N
SM4	Cape Otway	2016-09-06	2000	60	4	0	0	10.2	M	N
SM4	Cape Otway	2016-09-06	2000	60	4	0	5	13.8	M	N
SM4	Cape Otway	2016-09-06	2000	60	4	0	7	30	M	N
SM4	Cape Otway	2016-09-06	2000	60	4	0	16	6	M	N
SM4	Cape Otway	2016-09-06	2000	60	4	0	16	23.4	M	N
SM4	Cape Otway	2016-09-06	2000	60	4	0	32	30.6	M	N
SM4	Cape Otway	2016-09-06	2000	60	4	0	33	27	M	N
SM4	Cape Otway	2016-09-06	2000	60	4	0	36	28.2	M	N
SM4	Cape Otway	2016-09-06	2000	60	4	0	45	29.4	M	N
SM4	Cape Otway	2016-09-06	2000	60	4	0	46	33	M	N
SM4	Cape Otway	2016-09-06	2000	60	4	0	55	10.2	M	N
SM4	Cape Otway	2016-09-06	2100	60	4	0	13	15.6	M	N
SM4	Cape Otway	2016-09-06	2100	60	4	0	14	14.4	M	N
SM4	Cape Otway	2016-09-06	2100	60	4	0	15	8.4	M	N
SM4	Cape Otway	2016-09-06	2100	60	4	0	17	9.6	M	N
SM4	Cape Otway	2016-09-06	2100	60	4	0	18	0	M	N
SM4	Cape Otway	2016-09-06	2100	60	4	0	19	27.6	M	N
SM4	Cape Otway	2016-09-06	2100	60	4	0	25	15	M	N
SM4	Cape Otway	2016-09-06	2100	60	4	0	50	26.4	F	N
SM4	Cape Otway	2016-09-06	2100	60	4	0	52	7.2	M	N
SM4	Cape Otway	2016-09-06	2100	60	4	0	54	22.8	F	N
SM4	Cape Otway	2016-09-06	2100	60	4	0	54	22.8	M	N
SM4	Cape Otway	2016-09-07	2200	60	4	0	11	10.2	F	N
SM4	Cape Otway	2016-09-07	2200	60	4	0	12	31.8	M	N
SM4	Cape Otway	2016-09-07	2200	60	4	0	13	30	F	N
SM4	Cape Otway	2016-09-07	2200	60	4	0	20	22.2	F	N
SM4	Cape Otway	2016-09-07	2300	60	4					N
SM4	Cape Otway	2016-09-07	0000	60	4					N
SM4	Cape Otway	2016-09-07	0100	60	4	0	11	10.2	M	N
SM4	Cape Otway	2016-09-07	0100	60	4	0	21	27.6	M	N
SM4	Cape Otway	2016-09-07	0100	60	4	0	36	19.8	M	N
SM4	Cape Otway	2016-09-07	0100	60	4	0	43	15.6	M	N
SM4	Cape Otway	2016-09-07	0100	60	4	0	51	19.8	M	N
SM4	Cape Otway	2016-09-07	0200	5	4	0	0	13.2	M	N
SM4	Cape Otway	2016-09-07	0300	5	4					N
SM4	Cape Otway	2016-09-07	0400	5	4					N
SM4	Cape Otway	2016-09-07	0500	5	4					N
SM4	Cape Otway	2016-09-07	0600	5	4					N
SM4	Cape Otway	2016-09-07	0700	5	4					N
SM4	Cape Otway	2016-09-07	0800	5	4					N
SM4	Cape Otway	2016-09-07	0900	5	4					N
SM4	Cape Otway	2016-09-07	1000	5	4					N
SM4	Cape Otway	2016-09-07	1100	5	4	0	0	27	M	N
SM4	Cape Otway	2016-09-07	1100	5	4	0	1	32.4	M	N
SM4	Cape Otway	2016-09-07	1100	5	4	0	2	24.6	M	N
SM4	Cape Otway	2016-09-07	1200	5	4	0	0	9	M	N
SM4	Cape Otway	2016-09-07	1300	5	4					N
SM4	Cape Otway	2016-09-07	1400	5	4					N
SM4	Cape Otway	2016-09-07	1500	5	4					N
SM4	Cape Otway	2016-09-07	1600	5	4					N
SM4	Cape Otway	2016-09-07	1700	5	4					N
SM4	Cape Otway	2016-09-07	1800	5	4					N
SM4	Cape Otway	2016-09-07	1900	5	4					N
SM4	Cape Otway	2016-09-07	2000	60	4					Y
SM4	Cape Otway	2016-09-07	2100	60	4					Y
SM4	Cape Otway	2016-09-08	2200	60	4					Y
SM4	Cape Otway	2016-09-08	2300	60	4					Y
SM4	Cape Otway	2016-09-08	0000	60	4					Y
SM4	Cape Otway	2016-09-08	0100	60	4					Y
SM4	Cape Otway	2016-09-08	0200	5	4					Y
SM4	Cape Otway	2016-09-08	0300	5	4					Y
SM4	Cape Otway	2016-09-08	0400	5	4					Y
SM4	Cape Otway	2016-09-08	0500	5	4					N
SM4	Cape Otway	2016-09-08	0600	5	4					N
SM4	Cape Otway	2016-09-08	0700	5	4					N
SM4	Cape Otway	2016-09-08	0800	5	4					N
SM4	Cape Otway	2016-09-08	0900	5	4					N
SM4	Cape Otway	2016-09-08	1000	5	4					N
SM4	Cape Otway	2016-09-08	1100	5	4					N
SM4	Cape Otway	2016-09-08	1200	5	4					N
SM4	Cape Otway	2016-09-08	1300	5	4					N
SM4	Cape Otway	2016-09-08	1400	5	4					N
SM4	Cape Otway	2016-09-08	1500	5	4					N
SM4	Cape Otway	2016-09-08	1600	5	4					N
SM4	Cape Otway	2016-09-08	1700	5	4					N
SM4	Cape Otway	2016-09-08	1800	5	4					N
SM4	Cape Otway	2016-09-08	1900	5	4					N
SM4	Cape Otway	2016-09-08	2000	60	4					N
SM4	Cape Otway	2016-09-08	2100	60	4	0	10	9	M	N
SM4	Cape Otway	2016-09-08	2100	60	4	0	40	20.4	M	N
SM4	Cape Otway	2016-09-08	2100	60	4	0	43	29.4	M	N
SM4	Cape Otway	2016-09-08	2100	60	4	0	53	21	M	N
SM4	Cape Otway	2016-09-08	2100	60	4	0	53	31.8	M	N
SM4	Cape Otway	2016-09-08	2100	60	4	0	54	7.8	M	N
SM4	Cape Otway	2016-09-08	2100	60	4	0	54	20.4	M	N
SM4	Cape Otway	2016-09-08	2100	60	4	0	55	4.2	M	N
SM4	Cape Otway	2016-09-08	2100	60	4	0	56	24.6	M	N
SM4	Cape Otway	2016-09-09	2200	60	4	0	15	16.2	M	N
SM4	Cape Otway	2016-09-09	2200	60	4	0	33	26.4	M	N
SM4	Cape Otway	2016-09-09	2200	60	4	0	37	8.4	M	N
SM4	Cape Otway	2016-09-09	2200	60	4	0	38	8.4	M	N
SM4	Cape Otway	2016-09-09	2300	60	4	0	1	15.6	M	N
SM4	Cape Otway	2016-09-09	2300	60	4	0	2	13.8	M	N
SM4	Cape Otway	2016-09-09	2300	60	4	0	2	35.4	M	N
SM4	Cape Otway	2016-09-09	2300	60	4	0	15	3	M	N
SM4	Cape Otway	2016-09-09	2300	60	4	0	16	6.6	M	N
SM4	Cape Otway	2016-09-09	2300	60	4	0	16	28.8	M	N
SM4	Cape Otway	2016-09-09	2300	60	4	0	32	22.2	M	N
SM4	Cape Otway	2016-09-09	2300	60	4	0	38	21	M	N
SM4	Cape Otway	2016-09-09	2300	60	4	0	39	19.2	M	N
SM4	Cape Otway	2016-09-09	0000	60	4					N
SM4	Cape Otway	2016-09-09	0100	60	4					N
SM4	Cape Otway	2016-09-09	0200	5	4	0	1	0	M	N
SM4	Cape Otway	2016-09-09	0300	5	4					N
SM4	Cape Otway	2016-09-09	0400	5	4					N
SM4	Cape Otway	2016-09-09	0500	5	4					N
SM4	Cape Otway	2016-09-09	0600	5	4					N
SM4	Cape Otway	2016-09-09	0700	5	4					N
SM4	Cape Otway	2016-09-09	0800	5	4					N
SM4	Cape Otway	2016-09-09	0900	5	4	0	3	30	M	N
SM4	Cape Otway	2016-09-09	1000	5	4	0	2	19.8	M	N
SM4	Cape Otway	2016-09-09	1100	5	4	0	4	1.8	M	N
SM4	Cape Otway	2016-09-09	1200	5	4					N
SM4	Cape Otway	2016-09-09	1300	5	4					N
SM4	Cape Otway	2016-09-09	1400	5	4	0	0	0	M	N
SM4	Cape Otway	2016-09-09	1500	5	4	0	4	24	M	N
SM4	Cape Otway	2016-09-09	1600	5	4					N
SM4	Cape Otway	2016-09-09	1700	5	4					N
SM4	Cape Otway	2016-09-09	1800	5	4					N
SM4	Cape Otway	2016-09-09	1900	5	4					N
SM4	Cape Otway	2016-09-09	2000	60	4					N
SM4	Cape Otway	2016-09-09	2100	60	4					Y
SM4	Cape Otway	2016-09-10	2200	60	4					N
SM4	Cape Otway	2016-09-10	2300	60	4					N
SM4	Cape Otway	2016-09-10	0000	60	4					N
SM4	Cape Otway	2016-09-10	0100	60	4	0	59	22.8	F	N
SM4	Cape Otway	2016-09-10	0200	5	4					N
SM4	Cape Otway	2016-09-10	0300	5	4					N
SM4	Cape Otway	2016-09-10	0400	5	4	0	0	19.2	M	N
SM4	Cape Otway	2016-09-10	0400	5	4	0	2	19.8	M	N
SM4	Cape Otway	2016-09-10	0400	5	4	0	2	34.2	M	N
SM4	Cape Otway	2016-09-10	0500	5	4					N
SM4	Cape Otway	2016-09-10	0600	5	4					N
SM4	Cape Otway	2016-09-10	0700	5	4					N
SM4	Cape Otway	2016-09-10	0800	5	4					N
SM4	Cape Otway	2016-09-10	0900	5	4					N
SM4	Cape Otway	2016-09-10	1000	5	4					N
SM4	Cape Otway	2016-09-10	1100	5	4					N
SM4	Cape Otway	2016-09-10	1200	5	4					N
SM4	Cape Otway	2016-09-10	1300	5	4					N
SM4	Cape Otway	2016-09-10	1400	5	4					N
SM4	Cape Otway	2016-09-10	1500	5	4					N
SM4	Cape Otway	2016-09-10	1600	5	4					N
SM4	Cape Otway	2016-09-10	1700	5	4	0	2	15.6	M	N
SM4	Cape Otway	2016-09-10	1800	5	4					N
SM4	Cape Otway	2016-09-10	1900	5	4	0	0	34.2	M	N
SM4	Cape Otway	2016-09-10	2000	60	4	0	9	33	M	N
SM4	Cape Otway	2016-09-10	2000	60	4	0	24	2.4	M	N
SM4	Cape Otway	2016-09-10	2000	60	4	0	26	17.4	M	N
SM4	Cape Otway	2016-09-10	2000	60	4	0	43	12	M	N
SM4	Cape Otway	2016-09-10	2000	60	4	0	50	31.2	F	N
SM4	Cape Otway	2016-09-10	2100	60	4	0	5	18.6	M	N
SM4	Cape Otway	2016-09-10	2100	60	4	0	21	33.6	M	N
SM4	Cape Otway	2016-09-10	2100	60	4	0	24	15	F	N
SM4	Cape Otway	2016-09-10	2100	60	4	0	24	15.6	M	N
SM4	Cape Otway	2016-09-10	2100	60	4	0	43	31.8	M	N
SM4	Cape Otway	2016-09-10	2100	60	4	0	45	8.4	M	N
SM4	Cape Otway	2016-09-11	2200	60	4	0	6	15	M	N
SM4	Cape Otway	2016-09-11	2200	60	4	0	7	29.4	M	N
SM4	Cape Otway	2016-09-11	2200	60	4	0	13	1.2	F	N
SM4	Cape Otway	2016-09-11	2200	60	4	0	14	15	M	N
SM4	Cape Otway	2016-09-11	2200	60	4	0	15	33	F	N
SM4	Cape Otway	2016-09-11	2200	60	4	0	18	22.8	M	N
SM4	Cape Otway	2016-09-11	2200	60	4	0	20	30	F	N
SM4	Cape Otway	2016-09-11	2200	60	4	0	22	14.4	M	N
SM4	Cape Otway	2016-09-11	2200	60	4	0	36	22.8	M	N
SM4	Cape Otway	2016-09-11	2200	60	4	0	40	9	F	N
SM4	Cape Otway	2016-09-11	2200	60	4	0	40	13.2	M	N
SM4	Cape Otway	2016-09-11	2200	60	4	0	53	22.8	M	N
SM4	Cape Otway	2016-09-11	2200	60	4	0	54	34.2	M	N
SM4	Cape Otway	2016-09-11	2300	60	4	0	35	29.4	F	N
SM4	Cape Otway	2016-09-11	2300	60	4	0	36	1.2	M	N
SM4	Cape Otway	2016-09-11	2300	60	4	0	36	14.4	M	N
SM4	Cape Otway	2016-09-11	2300	60	4	0	41	22.2	M	N
SM4	Cape Otway	2016-09-11	0000	60	4	0	3	12	F	N
SM4	Cape Otway	2016-09-11	0000	60	4	0	3	20.4	M	N
SM4	Cape Otway	2016-09-11	0000	60	4	0	4	19.2	M	N
SM4	Cape Otway	2016-09-11	0000	60	4	0	5	22.8	M	N
SM4	Cape Otway	2016-09-11	0000	60	4	0	7	0.6	F	N
SM4	Cape Otway	2016-09-11	0000	60	4	0	7	0.6	M	N
SM4	Cape Otway	2016-09-11	0000	60	4	0	13	2.4	F	N
SM4	Cape Otway	2016-09-11	0000	60	4	0	15	23.4	M	N
SM4	Cape Otway	2016-09-11	0000	60	4	0	40	24	M	N
SM4	Cape Otway	2016-09-11	0000	60	4	0	56	15	M	N
SM4	Cape Otway	2016-09-11	0100	60	4	0	15	31.2	F	N
SM4	Cape Otway	2016-09-11	0100	60	4	0	16	6.6	M	N
SM4	Cape Otway	2016-09-11	0100	60	4	0	24	27.6	F	N
SM4	Cape Otway	2016-09-11	0100	60	4	0	26	18.6	M	N
SM4	Cape Otway	2016-09-11	0100	60	4	0	56	25.2	M	N
SM4	Cape Otway	2016-09-11	0200	5	4					N
SM4	Cape Otway	2016-09-11	0300	5	4	0	3	18.6	M	N
SM4	Cape Otway	2016-09-11	0400	5	4					N
SM4	Cape Otway	2016-09-11	0500	5	4					N
SM4	Cape Otway	2016-09-11	0600	5	4					N
SM4	Cape Otway	2016-09-11	0700	5	4					N
SM4	Cape Otway	2016-09-11	0800	5	4	0	4	13.2	M	N
SM4	Cape Otway	2016-09-11	0900	5	4					N
SM4	Cape Otway	2016-09-11	1000	5	4					N
SM4	Cape Otway	2016-09-11	1100	5	4					N
SM4	Cape Otway	2016-09-11	1200	5	4					N
SM4	Cape Otway	2016-09-11	1300	5	4					N
SM4	Cape Otway	2016-09-11	1400	5	4					N
SM4	Cape Otway	2016-09-11	1500	5	5					N
SM4	Cape Otway	2016-09-11	1600	5	5					N
SM4	Cape Otway	2016-09-11	1700	5	5					N
SM4	Cape Otway	2016-09-11	1800	5	5					N
SM4	Cape Otway	2016-09-11	1900	5	5					N
SM4	Cape Otway	2016-09-11	2000	60	5					N
SM4	Cape Otway	2016-09-11	2100	60	5	0	22	34.8	M	N
SM4	Cape Otway	2016-09-11	2100	60	5	0	26	6.6	M	N
SM4	Cape Otway	2016-09-11	2100	60	5	0	45	16.2	M	N
SM4	Cape Otway	2016-09-11	2100	60	5	0	56	15.6	M	N
SM4	Cape Otway	2016-09-11	2100	60	5	0	57	12	M	N
SM4	Cape Otway	2016-09-12	2200	60	5	0	1	18	M	N
SM4	Cape Otway	2016-09-12	2200	60	5	0	5	13.2	F	N
SM4	Cape Otway	2016-09-12	2200	60	5	0	5	22.2	M	N
SM4	Cape Otway	2016-09-12	2200	60	5	0	7	20.4	M	N
SM4	Cape Otway	2016-09-12	2200	60	5	0	8	16.2	M	N
SM4	Cape Otway	2016-09-12	2200	60	5	0	22	1.8	F	N
SM4	Cape Otway	2016-09-12	2200	60	5	0	23	13.8	M	N
SM4	Cape Otway	2016-09-12	2200	60	5	0	26	10.2	M	N
SM4	Cape Otway	2016-09-12	2200	60	5	0	27	22.2	M	N
SM4	Cape Otway	2016-09-12	2200	60	5	0	34	34.2	F	N
SM4	Cape Otway	2016-09-12	2200	60	5	0	39	15	M	N
SM4	Cape Otway	2016-09-12	2200	60	5	0	40	13.8	M	N
SM4	Cape Otway	2016-09-12	2300	60	5	0	22	28.8	M	N
SM4	Cape Otway	2016-09-12	2300	60	5	0	28	12.6	F	N
SM4	Cape Otway	2016-09-12	2300	60	5	0	28	19.8	M	N
SM4	Cape Otway	2016-09-12	2300	60	5	0	32	27	M	N
SM4	Cape Otway	2016-09-12	0000	60	5	0	1	6.6	F	N
SM4	Cape Otway	2016-09-12	0000	60	5	0	1	9.6	M	N
SM4	Cape Otway	2016-09-12	0000	60	5	0	2	19.2	F	N
SM4	Cape Otway	2016-09-12	0100	60	5	0	38	3.6	F	N
SM4	Cape Otway	2016-09-12	0100	60	5	0	38	11.4	M	N
SM4	Cape Otway	2016-09-12	0100	60	5	0	41	6	M	N
SM4	Cape Otway	2016-09-12	0200	5	5					N
SM4	Cape Otway	2016-09-12	0300	5	5					N
SM4	Cape Otway	2016-09-12	0400	5	5					N
SM4	Cape Otway	2016-09-12	0500	5	5					N
SM4	Cape Otway	2016-09-12	0600	5	5					N
SM4	Cape Otway	2016-09-12	0700	5	5					N
SM4	Cape Otway	2016-09-12	0800	5	5	0	4	24.6	F	N
SM4	Cape Otway	2016-09-12	0800	5	5	0	4	24.6	M	N
SM4	Cape Otway	2016-09-12	0900	5	5	0	4	12.6	M	N
SM4	Cape Otway	2016-09-12	1000	5	5	0	3	2.4	M	N
SM4	Cape Otway	2016-09-12	1100	5	5	0	0	9.6	M	N
SM4	Cape Otway	2016-09-12	1100	5	5	0	1	1.8	M	N
SM4	Cape Otway	2016-09-12	1100	5	5	0	2	5.4	M	N
SM4	Cape Otway	2016-09-12	1100	5	5	0	3	1.8	M	N
SM4	Cape Otway	2016-09-12	1100	5	5	0	3	31.2	M	N
SM4	Cape Otway	2016-09-12	1200	5	5	0	4	12.6	M	N
SM4	Cape Otway	2016-09-12	1300	5	5					N
SM4	Cape Otway	2016-09-12	1400	5	5					N
SM4	Cape Otway	2016-09-12	1500	5	5					N
SM4	Cape Otway	2016-09-12	1600	5	5	0	4	27	M	N
SM4	Cape Otway	2016-09-12	1700	5	5	0	2	27	M	N
SM4	Cape Otway	2016-09-12	1800	5	5	0	1	29.4	M	N
SM4	Cape Otway	2016-09-12	1900	5	5	0	1	15.6	M	N
SM4	Cape Otway	2016-09-12	2000	60	5	0	17	33	M	N
SM4	Cape Otway	2016-09-12	2000	60	5	0	18	28.8	M	N
SM4	Cape Otway	2016-09-12	2000	60	5	0	39	33	M	N
SM4	Cape Otway	2016-09-12	2000	60	5	0	45	0	F	N
SM4	Cape Otway	2016-09-12	2000	60	5	0	48	12	M	N
SM4	Cape Otway	2016-09-12	2100	60	5	0	0	0	M	N
SM4	Cape Otway	2016-09-12	2100	60	5	0	10	6.6	M	N
SM4	Cape Otway	2016-09-12	2100	60	5	0	13	33.6	M	N
SM4	Cape Otway	2016-09-12	2100	60	5	0	14	25.8	M	N
SM4	Cape Otway	2016-09-12	2100	60	5	0	15	14.4	M	N
SM4	Cape Otway	2016-09-12	2100	60	5	0	27	0	M	N
SM4	Cape Otway	2016-09-12	2100	60	5	0	28	27	M	N
SM4	Cape Otway	2016-09-12	2100	60	5	0	40	19.8	M	N
SM4	Cape Otway	2016-09-12	2100	60	5	0	54	2.4	F	N
SM4	Cape Otway	2016-09-12	2100	60	5	0	54	2.4	M	N
SM4	Cape Otway	2016-09-12	2100	60	5	0	58	31.2	M	N
SM4	Cape Otway	2016-09-13	2200	60	5	0	31	18.6	M	N
SM4	Cape Otway	2016-09-13	2300	60	5					N
SM4	Cape Otway	2016-09-13	0000	60	5					N
SM4	Cape Otway	2016-09-13	0100	60	5					N
SM4	Cape Otway	2016-09-13	0200	5	5					N
SM4	Cape Otway	2016-09-13	0300	5	5					N
SM4	Cape Otway	2016-09-13	0400	5	5					N
SM4	Cape Otway	2016-09-13	0500	5	5					N
SM4	Cape Otway	2016-09-13	0600	5	5					N
SM4	Cape Otway	2016-09-13	0700	5	5					N
SM4	Cape Otway	2016-09-13	0800	5	5					N
SM4	Cape Otway	2016-09-13	0900	5	5					N
SM4	Cape Otway	2016-09-13	1000	5	5					N
SM4	Cape Otway	2016-09-13	1100	5	5					N
SM4	Cape Otway	2016-09-13	1200	5	5					N
SM4	Cape Otway	2016-09-13	1300	5	5					N
SM4	Cape Otway	2016-09-13	1400	5	5					N
SM4	Cape Otway	2016-09-13	1500	5	5					N
SM4	Cape Otway	2016-09-13	1600	5	5					N
SM4	Cape Otway	2016-09-13	1700	5	5					N
SM4	Cape Otway	2016-09-13	1800	5	5					N
SM4	Cape Otway	2016-09-13	1900	5	5					N
SM4	Cape Otway	2016-09-13	2000	60	5					N
SM4	Cape Otway	2016-09-13	2100	60	5					N
SM4	Cape Otway	2016-09-14	2200	60	5					N
SM4	Cape Otway	2016-09-14	2300	60	5					N
SM4	Cape Otway	2016-09-14	0000	60	5					N
SM4	Cape Otway	2016-09-14	0100	60	5					N
SM4	Cape Otway	2016-09-14	0200	5	5					N
SM4	Cape Otway	2016-09-14	0300	5	5					N
SM4	Cape Otway	2016-09-14	0400	5	5					N
SM4	Cape Otway	2016-09-14	0500	5	5					N
SM4	Cape Otway	2016-09-14	0600	5	5					N
SM4	Cape Otway	2016-09-14	0700	5	5					N
SM4	Cape Otway	2016-09-14	0800	5	5					N
SM4	Cape Otway	2016-09-14	0900	5	5					N
SM4	Cape Otway	2016-09-14	1000	5	5					N
SM4	Cape Otway	2016-09-14	1100	5	5					N
SM4	Cape Otway	2016-09-14	1200	5	5	0	0	16.8	M	N
SM4	Cape Otway	2016-09-14	1300	5	5					N
SM4	Cape Otway	2016-09-14	1400	5	5					N
SM4	Cape Otway	2016-09-14	1500	5	5	0	1	15.6	M	N
SM4	Cape Otway	2016-09-14	1500	5	5	0	3	6.6	M	N
SM4	Cape Otway	2016-09-14	1500	5	5	0	3	34.8	F	N
SM4	Cape Otway	2016-09-14	1500	5	5	0	4	19.2	M	N
SM4	Cape Otway	2016-09-14	1600	5	5	0	1	32.4	M	N
SM4	Cape Otway	2016-09-14	1600	5	5	0	2	26.4	M	N
SM4	Cape Otway	2016-09-14	1600	5	5	0	3	18.6	M	N
SM4	Cape Otway	2016-09-14	1600	5	5	0	4	8.4	M	N
SM4	Cape Otway	2016-09-14	1700	5	5	0	2	1.2	M	N
SM4	Cape Otway	2016-09-14	1700	5	5	0	4	16.8	M	N
SM4	Cape Otway	2016-09-14	1800	5	5					N
SM4	Cape Otway	2016-09-14	1900	5	5	0	0	0	M	N
SM4	Cape Otway	2016-09-14	1900	5	5	0	23	0	M	N
SM4	Cape Otway	2016-09-14	2000	60	5	0	38	23.4	M	N
SM4	Cape Otway	2016-09-14	2000	60	5	0	40	12	M	N
SM4	Cape Otway	2016-09-14	2000	60	5	0	41	15.6	M	N
SM4	Cape Otway	2016-09-14	2000	60	5	0	43	33	M	N
SM4	Cape Otway	2016-09-14	2000	60	5	0	45	16.8	M	N
SM4	Cape Otway	2016-09-14	2000	60	5	0	52	30	M	N
SM4	Cape Otway	2016-09-14	2100	60	5	0	7	31.2	M	N
SM4	Cape Otway	2016-09-14	2100	60	5	0	14	27	M	N
SM4	Cape Otway	2016-09-14	2100	60	5	0	21	0.6	M	N
SM4	Cape Otway	2016-09-14	2100	60	5	0	21	9.6	M	N
SM4	Cape Otway	2016-09-14	2100	60	5	0	22	4.2	M	N
SM4	Cape Otway	2016-09-14	2100	60	5	0	26	33.6	M	N
SM4	Cape Otway	2016-09-14	2100	60	5	0	42	30.6	M	N
SM4	Cape Otway	2016-09-14	2100	60	5	0	51	31.8	F	N
SM4	Cape Otway	2016-09-14	2100	60	5	0	52	21	M	N
SM4	Cape Otway	2016-09-14	2100	60	5	0	53	31.8	M	N
SM4	Cape Otway	2016-09-15	2200	60	5	0	12	31.8	M	N
SM4	Cape Otway	2016-09-15	2200	60	5	0	22	0	M	N
SM4	Cape Otway	2016-09-15	2200	60	5	0	24	22.8	M	N
SM4	Cape Otway	2016-09-15	2200	60	5	0	47	12.6	M	N
SM4	Cape Otway	2016-09-15	2200	60	5	0	55	20.4	M	N
SM4	Cape Otway	2016-09-15	2300	60	5	0	4	18	M	N
SM4	Cape Otway	2016-09-15	2300	60	5	0	11	27	M	N
SM4	Cape Otway	2016-09-15	2300	60	5	0	13	34.8	M	N
SM4	Cape Otway	2016-09-15	2300	60	5	0	14	30.6	M	N
SM4	Cape Otway	2016-09-15	2300	60	5	0	15	19.2	M	N
SM4	Cape Otway	2016-09-15	2300	60	5	0	31	16.8	M	N
SM4	Cape Otway	2016-09-15	2300	60	5	0	48	9.6	M	N
SM4	Cape Otway	2016-09-15	2300	60	5	0	52	24.6	M	N
SM4	Cape Otway	2016-09-15	0000	60	5					N
SM4	Cape Otway	2016-09-15	0100	60	5					N
SM4	Cape Otway	2016-09-15	0200	5	5					N
SM4	Cape Otway	2016-09-15	0300	5	5	0	0	33.6	M	N
SM4	Cape Otway	2016-09-15	0400	5	5					N
SM4	Cape Otway	2016-09-15	0500	5	5					N
SM4	Cape Otway	2016-09-15	0600	5	5					N
SM4	Cape Otway	2016-09-15	0700	5	5					N
SM4	Cape Otway	2016-09-15	0800	5	5					N
SM4	Cape Otway	2016-09-15	0900	5	5					N
SM4	Cape Otway	2016-09-15	1000	5	5					N
SM4	Cape Otway	2016-09-15	1100	5	5					N
SM4	Cape Otway	2016-09-15	1200	5	5					N
SM4	Cape Otway	2016-09-15	1300	5	5					N
SM4	Cape Otway	2016-09-15	1400	5	5					N
SM4	Cape Otway	2016-09-15	1500	5	5					N
SM4	Cape Otway	2016-09-15	1600	5	5					N
SM4	Cape Otway	2016-09-15	1700	5	5					N
SM4	Cape Otway	2016-09-15	1800	5	5					N
SM4	Cape Otway	2016-09-15	1900	5	5					N
SM4	Cape Otway	2016-09-15	2000	60	5	0	0	21.6	M	N
SM4	Cape Otway	2016-09-15	2000	60	5	0	19	15	M	N
SM4	Cape Otway	2016-09-15	2000	60	5	0	36	8.4	M	N
SM4	Cape Otway	2016-09-15	2000	60	5	0	36	24	M	N
SM4	Cape Otway	2016-09-15	2100	60	5	0	6	11.4	M	N
SM4	Cape Otway	2016-09-15	2100	60	5	0	7	15.6	M	N
SM4	Cape Otway	2016-09-15	2100	60	5	0	14	29.4	M	N
SM4	Cape Otway	2016-09-15	2100	60	5	0	24	6	M	N
SM4	Cape Otway	2016-09-15	2100	60	5	0	27	32.4	M	N
SM4	Cape Otway	2016-09-15	2100	60	5	0	52	16.2	M	N
SM4	Cape Otway	2016-09-16	2200	60	5	0	21	3.6	M	N
SM4	Cape Otway	2016-09-16	2200	60	5	0	29	1.2	M	N
SM4	Cape Otway	2016-09-16	2200	60	5	0	36	6	M	N
SM4	Cape Otway	2016-09-16	2200	60	5	0	37	5.4	M	N
SM4	Cape Otway	2016-09-16	2200	60	5	0	37	15	M	N
SM4	Cape Otway	2016-09-16	2200	60	5	0	38	22.2	M	N
SM4	Cape Otway	2016-09-16	2200	60	5	0	39	2.4	M	N
SM4	Cape Otway	2016-09-16	2200	60	5	0	43	24	M	N
SM4	Cape Otway	2016-09-16	2200	60	5	0	58	32.4	M	N
SM4	Cape Otway	2016-09-16	2300	60	5	0	2	19.2	M	N
SM4	Cape Otway	2016-09-16	2300	60	5	0	5	31.2	M	N
SM4	Cape Otway	2016-09-16	2300	60	5	0	10	1.2	M	N
SM4	Cape Otway	2016-09-16	2300	60	5	0	10	31.2	M	N
SM4	Cape Otway	2016-09-16	2300	60	5	0	11	19.2	M	N
SM4	Cape Otway	2016-09-16	2300	60	5	0	12	10.8	F	N
SM4	Cape Otway	2016-09-16	2300	60	5	0	12	10.8	M	N
SM4	Cape Otway	2016-09-16	2300	60	5	0	13	6.6	F	N
SM4	Cape Otway	2016-09-16	2300	60	5	0	13	6.6	M	N
SM4	Cape Otway	2016-09-16	2300	60	5	0	15	9	F	N
SM4	Cape Otway	2016-09-16	2300	60	5	0	15	9	M	N
SM4	Cape Otway	2016-09-16	2300	60	5	0	17	17.4	M	N
SM4	Cape Otway	2016-09-16	2300	60	5	0	17	27.6	F	N
SM4	Cape Otway	2016-09-16	2300	60	5	0	30	32.4	M	N
SM4	Cape Otway	2016-09-16	2300	60	5	0	31	27.6	M	N
SM4	Cape Otway	2016-09-16	2300	60	5	0	36	25.2	M	N
SM4	Cape Otway	2016-09-16	2300	60	5	0	38	31.2	M	N
SM4	Cape Otway	2016-09-16	2300	60	5	0	40	16.2	M	N
SM4	Cape Otway	2016-09-16	2300	60	5	0	42	15.6	M	N
SM4	Cape Otway	2016-09-16	2300	60	5	0	44	3	M	N
SM4	Cape Otway	2016-09-16	2300	60	5	0	50	1.2	M	N
SM4	Cape Otway	2016-09-16	2300	60	5	0	54	9	M	N
SM4	Cape Otway	2016-09-16	0000	60	5	0	0	4.8	M	N
SM4	Cape Otway	2016-09-16	0000	60	5	0	0	24.6	M	N
SM4	Cape Otway	2016-09-16	0000	60	5	0	5	10.8	F	N
SM4	Cape Otway	2016-09-16	0000	60	5	0	5	10.8	M	N
SM4	Cape Otway	2016-09-16	0000	60	5	0	5	27	M	N
SM4	Cape Otway	2016-09-16	0000	60	5	0	8	4.2	M	N
SM4	Cape Otway	2016-09-16	0000	60	5	0	9	34.2	M	N
SM4	Cape Otway	2016-09-16	0000	60	5	0	11	5.4	M	N
SM4	Cape Otway	2016-09-16	0000	60	5	0	14	33	F	N
SM4	Cape Otway	2016-09-16	0000	60	5	0	15	14.4	M	N
SM4	Cape Otway	2016-09-16	0000	60	5	0	19	11.4	F	N
SM4	Cape Otway	2016-09-16	0000	60	5	0	19	12.6	M	N
SM4	Cape Otway	2016-09-16	0000	60	5	0	19	30	M	N
SM4	Cape Otway	2016-09-16	0000	60	5	0	21	0	M	N
SM4	Cape Otway	2016-09-16	0000	60	5	0	22	4.8	F	N
SM4	Cape Otway	2016-09-16	0000	60	5	0	22	4.8	M	N
SM4	Cape Otway	2016-09-16	0000	60	5	0	22	35.4	M	N
SM4	Cape Otway	2016-09-16	0000	60	5	0	23	28.2	M	N
SM4	Cape Otway	2016-09-16	0000	60	5	0	24	16.2	F	N
SM4	Cape Otway	2016-09-16	0000	60	5	0	24	21.6	M	N
SM4	Cape Otway	2016-09-16	0000	60	5	0	37	25.2	M	N
SM4	Cape Otway	2016-09-16	0100	60	5	0	23	15	M	N
SM4	Cape Otway	2016-09-16	0100	60	5	0	23	22.2	M	N
SM4	Cape Otway	2016-09-16	0100	60	5	0	24	19.8	M	N
SM4	Cape Otway	2016-09-16	0100	60	5	0	47	19.2	M	N
SM4	Cape Otway	2016-09-16	0100	60	5	0	58	7.8	M	N
SM4	Cape Otway	2016-09-16	0200	5	5	0	1	7.8	M	N
SM4	Cape Otway	2016-09-16	0200	5	5	0	4	26.4	M	N
SM4	Cape Otway	2016-09-16	0300	5	5	0	0	1.8	M	N
SM4	Cape Otway	2016-09-16	0400	5	5					N
SM4	Cape Otway	2016-09-16	0500	5	5	0	0	0	F	N
SM4	Cape Otway	2016-09-16	0500	5	5	0	0	2.4	M	N
SM4	Cape Otway	2016-09-16	0500	5	5	0	1	18	M	N
SM4	Cape Otway	2016-09-16	0500	5	5	0	2	31.8	M	N
SM4	Cape Otway	2016-09-16	0500	5	5	0	4	12.6	M	N
SM4	Cape Otway	2016-09-16	0600	5	5					N
SM4	Cape Otway	2016-09-16	0700	5	5					N
SM4	Cape Otway	2016-09-16	0800	5	5					N
SM4	Cape Otway	2016-09-16	0900	5	5					N
SM4	Cape Otway	2016-09-16	1000	5	5	0	2	6	M	N
SM4	Cape Otway	2016-09-16	1100	5	5					N
SM4	Cape Otway	2016-09-16	1200	5	5					N
SM4	Cape Otway	2016-09-16	1300	5	5					N
SM4	Cape Otway	2016-09-16	1400	5	5					N
SM4	Cape Otway	2016-09-16	1500	5	5					N
SM4	Cape Otway	2016-09-16	1600	5	5					N
SM4	Cape Otway	2016-09-16	1700	5	5					N
SM4	Cape Otway	2016-09-16	1800	5	5					N
SM4	Cape Otway	2016-09-16	1900	5	5					N
SM4	Cape Otway	2016-09-16	2000	60	5	0	28	18.6	M	N
SM4	Cape Otway	2016-09-16	2000	60	5	0	29	21.6	M	N
SM4	Cape Otway	2016-09-16	2000	60	5	0	37	7.8	F	N
SM4	Cape Otway	2016-09-16	2000	60	5	0	41	25.2	M	N
SM4	Cape Otway	2016-09-16	2000	60	5	0	56	34.2	F	N
SM4	Cape Otway	2016-09-16	2000	60	5	0	56	34.2	M	N
SM4	Cape Otway	2016-09-16	2100	60	5	0	14	31.2	M	N
SM4	Cape Otway	2016-09-16	2100	60	5	0	17	24.6	M	N
SM4	Cape Otway	2016-09-16	2100	60	5	0	28	30.6	M	N
SM4	Cape Otway	2016-09-16	2100	60	5	0	47	30	M	N
SM4	Cape Otway	2016-09-16	2100	60	5	0	50	22.2	M	N
SM4	Cape Otway	2016-09-16	2100	60	5	0	51	10.2	M	N
SM4	Cape Otway	2016-09-17	2200	60	5	0	0	10.2	M	N
SM4	Cape Otway	2016-09-17	2200	60	5	0	4	31.2	M	N
SM4	Cape Otway	2016-09-17	2200	60	5	0	5	13.8	M	N
SM4	Cape Otway	2016-09-17	2200	60	5	0	8	19.2	M	N
SM4	Cape Otway	2016-09-17	2200	60	5	0	10	0.6	M	N
SM4	Cape Otway	2016-09-17	2200	60	5	0	12	25.8	F	N
SM4	Cape Otway	2016-09-17	2200	60	5	0	12	26.4	M	N
SM4	Cape Otway	2016-09-17	2200	60	5	0	18	23.4	M	N
SM4	Cape Otway	2016-09-17	2200	60	5	0	20	7.8	M	N
SM4	Cape Otway	2016-09-17	2200	60	5	0	21	12.6	M	N
SM4	Cape Otway	2016-09-17	2200	60	5	0	22	9.6	M	N
SM4	Cape Otway	2016-09-17	2200	60	5	0	57	1.8	M	N
SM4	Cape Otway	2016-09-17	2200	60	5	0	59	4.2	M	N
SM4	Cape Otway	2016-09-17	2300	60	5	0	11	22.2	M	N
SM4	Cape Otway	2016-09-17	2300	60	5	0	43	13.2	M	N
SM4	Cape Otway	2016-09-17	2300	60	5	0	46	13.8	M	N
SM4	Cape Otway	2016-09-17	2300	60	5	0	55	18	M	N
SM4	Cape Otway	2016-09-17	0000	60	5	0	42	17.4	M	N
SM4	Cape Otway	2016-09-17	0100	60	5	0	13	22.8	M	N
SM4	Cape Otway	2016-09-17	0100	60	5	0	22	9.6	M	N
SM4	Cape Otway	2016-09-17	0200	5	5					N
SM4	Cape Otway	2016-09-17	0300	5	5					N
SM4	Cape Otway	2016-09-17	0400	5	5					N
SM4	Cape Otway	2016-09-17	0500	5	5					N
SM4	Cape Otway	2016-09-17	0600	5	5					N
SM4	Cape Otway	2016-09-17	0700	5	5					N
SM4	Cape Otway	2016-09-17	0800	5	5					N
SM4	Cape Otway	2016-09-17	0900	5	5					N
SM4	Cape Otway	2016-09-17	1000	5	5					N
SM4	Cape Otway	2016-09-17	1100	5	5					N
SM4	Cape Otway	2016-09-17	1200	5	5					N
SM4	Cape Otway	2016-09-17	1300	5	5					N
SM4	Cape Otway	2016-09-17	1400	5	5					N
SM4	Cape Otway	2016-09-17	1500	5	5					N
SM4	Cape Otway	2016-09-17	1600	5	5					N
SM4	Cape Otway	2016-09-17	1700	5	5					N
SM4	Cape Otway	2016-09-17	1800	5	5	0	0	34.8	M	N
SM4	Cape Otway	2016-09-17	1800	5	5	0	2	19.2	M	N
SM4	Cape Otway	2016-09-17	1900	5	5	0	0	22.2	M	N
SM4	Cape Otway	2016-09-17	2000	60	5	0	9	18.6	M	N
SM4	Cape Otway	2016-09-17	2000	60	5	0	9	28.8	M	N
SM4	Cape Otway	2016-09-17	2000	60	5	0	21	10.2	M	N
SM4	Cape Otway	2016-09-17	2000	60	5	0	23	10.2	M	N
SM4	Cape Otway	2016-09-17	2000	60	5	0	24	32.4	M	N
SM4	Cape Otway	2016-09-17	2000	60	5	0	25	6.6	M	N
SM4	Cape Otway	2016-09-17	2000	60	5	0	37	25.8	M	N
SM4	Cape Otway	2016-09-17	2000	60	5	0	39	27.6	M	N
SM4	Cape Otway	2016-09-17	2000	60	5	0	40	30.6	M	N
SM4	Cape Otway	2016-09-17	2000	60	5	0	44	28.2	M	N
SM4	Cape Otway	2016-09-17	2000	60	5	0	49	17.4	M	N
SM4	Cape Otway	2016-09-17	2000	60	5	0	51	11.4	M	N
SM4	Cape Otway	2016-09-17	2000	60	5	0	53	12.6	M	N
SM4	Cape Otway	2016-09-17	2100	60	5	0	6	5.4	M	N
SM4	Cape Otway	2016-09-17	2100	60	5	0	8	21.6	F	N
SM4	Cape Otway	2016-09-17	2100	60	5	0	8	21.6	M	N
SM4	Cape Otway	2016-09-17	2100	60	5	0	9	27.6	F	N
SM4	Cape Otway	2016-09-17	2100	60	5	0	9	27.6	M	N
SM4	Cape Otway	2016-09-17	2100	60	5	0	11	9	M	N
SM4	Cape Otway	2016-09-17	2100	60	5	0	11	23.4	M	N
SM4	Cape Otway	2016-09-17	2100	60	5	0	20	26.4	F	N
SM4	Cape Otway	2016-09-17	2100	60	5	0	21	2.4	M	N
SM4	Cape Otway	2016-09-17	2100	60	5	0	23	6.6	M	N
SM4	Cape Otway	2016-09-17	2100	60	5	0	26	0	M	N
SM4	Cape Otway	2016-09-17	2100	60	5	0	36	18	M	N
SM4	Cape Otway	2016-09-17	2100	60	5	0	39	20.4	M	N
SM4	Cape Otway	2016-09-17	2100	60	5	0	44	6	M	N
SM4	Cape Otway	2016-09-17	2100	60	5	0	51	20.4	M	N
SM4	Cape Otway	2016-09-18	2200	60	5	0	6	15.6	F	N
SM4	Cape Otway	2016-09-18	2200	60	5	0	6	15.6	M	N
SM4	Cape Otway	2016-09-18	2200	60	5	0	7	1.8	M	N
SM4	Cape Otway	2016-09-18	2300	60	5	0	48	19.8	M	N
SM4	Cape Otway	2016-09-18	2300	60	5	0	50	35.4	M	N
SM4	Cape Otway	2016-09-18	0000	60	5					N
SM4	Cape Otway	2016-09-18	0100	60	5	0	21	21.6	M	N
SM4	Cape Otway	2016-09-18	0200	5	5					N
SM4	Cape Otway	2016-09-18	0300	5	5					N
SM4	Cape Otway	2016-09-18	0400	5	5					N
SM4	Cape Otway	2016-09-18	0500	5	5					N
SM4	Cape Otway	2016-09-18	0600	5	5					N
SM4	Cape Otway	2016-09-18	0700	5	5					N
SM4	Cape Otway	2016-09-18	0800	5	5					N
SM4	Cape Otway	2016-09-18	0900	5	5					N
SM4	Cape Otway	2016-09-18	1000	5	5					N
SM4	Cape Otway	2016-09-18	1100	5	5					N
SM4	Cape Otway	2016-09-18	1200	5	5					N
SM4	Cape Otway	2016-09-18	1300	5	5					N
SM4	Cape Otway	2016-09-18	1400	5	5					N
SM4	Cape Otway	2016-09-18	1500	5	6					N
SM4	Cape Otway	2016-09-18	1600	5	6					N
SM4	Cape Otway	2016-09-18	1700	5	6					N
SM4	Cape Otway	2016-09-18	1800	5	6	0	2	2.4	M	N
SM4	Cape Otway	2016-09-18	1900	5	6	0	3	5.4	M	N
SM4	Cape Otway	2016-09-18	2000	60	6	0	14	13.2	M	N
SM4	Cape Otway	2016-09-18	2000	60	6	0	21	32.4	M	N
SM4	Cape Otway	2016-09-18	2000	60	6	0	25	6	M	N
SM4	Cape Otway	2016-09-18	2100	60	6	0	7	31.2	M	N
SM4	Cape Otway	2016-09-18	2100	60	6	0	8	15.6	M	N
SM4	Cape Otway	2016-09-18	2100	60	6	0	27	10.2	M	N
SM4	Cape Otway	2016-09-18	2100	60	6	0	31	31.8	M	N
SM4	Cape Otway	2016-09-18	2100	60	6	0	34	17.4	M	N
SM4	Cape Otway	2016-09-18	2100	60	6	0	57	6.6	M	N
SM4	Cape Otway	2016-09-19	2200	60	6	0	4	21.6	M	N
SM4	Cape Otway	2016-09-19	2200	60	6	0	5	5.4	M	N
SM4	Cape Otway	2016-09-19	2200	60	6	0	11	29.4	F	N
SM4	Cape Otway	2016-09-19	2200	60	6	0	12	6.6	M	N
SM4	Cape Otway	2016-09-19	2200	60	6	0	16	5.4	M	N
SM4	Cape Otway	2016-09-19	2200	60	6	0	17	31.2	M	N
SM4	Cape Otway	2016-09-19	2200	60	6	0	41	29.4	M	N
SM4	Cape Otway	2016-09-19	2300	60	6	0	41	15	M	N
SM4	Cape Otway	2016-09-19	2300	60	6	0	41	32.4	M	N
SM4	Cape Otway	2016-09-19	2300	60	6	0	47	4.2	M	N
SM4	Cape Otway	2016-09-19	0000	60	6	0	17	3	M	N
SM4	Cape Otway	2016-09-19	0000	60	6	0	17	33	M	N
SM4	Cape Otway	2016-09-19	0000	60	6	0	53	18	M	N
SM4	Cape Otway	2016-09-19	0000	60	6	0	54	9	M	N
SM4	Cape Otway	2016-09-19	0000	60	6	0	55	4.8	M	N
SM4	Cape Otway	2016-09-19	0100	60	6	0	1	9	M	N
SM4	Cape Otway	2016-09-19	0100	60	6	0	27	18.6	M	N
SM4	Cape Otway	2016-09-19	0100	60	6	0	30	33.6	M	N
SM4	Cape Otway	2016-09-19	0100	60	6	0	34	27	M	N
SM4	Cape Otway	2016-09-19	0100	60	6	0	37	30	M	N
SM4	Cape Otway	2016-09-19	0100	60	6	0	39	14.4	M	N
SM4	Cape Otway	2016-09-19	0100	60	6	0	40	27.6	M	N
SM4	Cape Otway	2016-09-19	0100	60	6	0	53	10.8	M	N
SM4	Cape Otway	2016-09-19	0100	60	6	0	56	7.8	M	N
SM4	Cape Otway	2016-09-19	0100	60	6	0	59	2.4	M	N
SM4	Cape Otway	2016-09-19	0200	5	6					N
SM4	Cape Otway	2016-09-19	0300	5	6	0	1	18	F	N
SM4	Cape Otway	2016-09-19	0300	5	6	0	1	18	M	N
SM4	Cape Otway	2016-09-19	0300	5	6	0	2	15.6	F	N
SM4	Cape Otway	2016-09-19	0300	5	6	0	2	15.6	M	N
SM4	Cape Otway	2016-09-19	0400	5	6					N
SM4	Cape Otway	2016-09-19	0500	5	6					N
SM4	Cape Otway	2016-09-19	0600	5	6					N
SM4	Cape Otway	2016-09-19	0700	5	6					N
SM4	Cape Otway	2016-09-19	0800	5	6					N
SM4	Cape Otway	2016-09-19	0900	5	6					N
SM4	Cape Otway	2016-09-19	1000	5	6					N
SM4	Cape Otway	2016-09-19	1100	5	6					N
SM4	Cape Otway	2016-09-19	1200	5	6					N
SM4	Cape Otway	2016-09-19	1300	5	6	0	1	28.2	M	N
SM4	Cape Otway	2016-09-19	1400	5	6					N
SM4	Cape Otway	2016-09-19	1500	5	6					N
SM4	Cape Otway	2016-09-19	1600	5	6					N
SM4	Cape Otway	2016-09-19	1700	5	6	0	4	15	M	N
SM4	Cape Otway	2016-09-19	1800	5	6					N
SM4	Cape Otway	2016-09-19	1900	5	6	0	4	6	M	N
SM4	Cape Otway	2016-09-19	2000	60	6	0	30	13.2	F	N
SM4	Cape Otway	2016-09-19	2000	60	6	0	30	24	M	N
SM4	Cape Otway	2016-09-19	2000	60	6	0	40	4.2	M	N
SM4	Cape Otway	2016-09-19	2000	60	6	0	40	34.8	M	N
SM4	Cape Otway	2016-09-19	2000	60	6	0	45	26.4	M	N
SM4	Cape Otway	2016-09-19	2100	60	6	0	5	21.6	M	N
SM4	Cape Otway	2016-09-19	2100	60	6	0	30	15	M	N
SM4	Cape Otway	2016-09-19	2100	60	6	0	38	31.8	M	N
SM4	Cape Otway	2016-09-20	2200	60	6	0	0	24	M	N
SM4	Cape Otway	2016-09-20	2200	60	6	0	10	27	M	N
SM4	Cape Otway	2016-09-20	2200	60	6	0	12	17.4	M	N
SM4	Cape Otway	2016-09-20	2200	60	6	0	14	28.8	F	N
SM4	Cape Otway	2016-09-20	2200	60	6	0	15	18	M	N
SM4	Cape Otway	2016-09-20	2200	60	6	0	53	30.6	F	N
SM4	Cape Otway	2016-09-20	2200	60	6	0	53	30.6	M	N
SM4	Cape Otway	2016-09-20	2200	60	6	0	58	1.8	F	N
SM4	Cape Otway	2016-09-20	2200	60	6	0	58	26.4	M	N
SM4	Cape Otway	2016-09-20	2300	60	6	0	0	12	M	N
SM4	Cape Otway	2016-09-20	2300	60	6	0	1	12	F	N
SM4	Cape Otway	2016-09-20	2300	60	6	0	1	31.2	M	N
SM4	Cape Otway	2016-09-20	2300	60	6	0	7	33.6	M	N
SM4	Cape Otway	2016-09-20	2300	60	6	0	13	35.4	M	N
SM4	Cape Otway	2016-09-20	2300	60	6	0	15	27	M	N
SM4	Cape Otway	2016-09-20	2300	60	6	0	26	31.8	M	N
SM4	Cape Otway	2016-09-20	2300	60	6	0	31	28.2	M	N
SM4	Cape Otway	2016-09-20	2300	60	6	0	33	14.4	M	N
SM4	Cape Otway	2016-09-20	2300	60	6	0	34	31.8	M	N
SM4	Cape Otway	2016-09-20	2300	60	6	0	36	16.8	M	N
SM4	Cape Otway	2016-09-20	0000	60	6	0	9	9.6	F	N
SM4	Cape Otway	2016-09-20	0000	60	6	0	9	24.6	M	N
SM4	Cape Otway	2016-09-20	0000	60	6	0	13	18	M	N
SM4	Cape Otway	2016-09-20	0000	60	6	0	21	10.8	M	N
SM4	Cape Otway	2016-09-20	0100	60	6					N
SM4	Cape Otway	2016-09-20	0200	5	6					N
SM4	Cape Otway	2016-09-20	0300	5	6					N
SM4	Cape Otway	2016-09-20	0400	5	6					N
SM4	Cape Otway	2016-09-20	0500	5	6					N
SM4	Cape Otway	2016-09-20	0600	5	6					N
SM4	Cape Otway	2016-09-20	0700	5	6					N
SM4	Cape Otway	2016-09-20	0800	5	6					N
SM4	Cape Otway	2016-09-20	0900	5	6					N
SM4	Cape Otway	2016-09-20	1000	5	6					N
SM4	Cape Otway	2016-09-20	1100	5	6					N
SM4	Cape Otway	2016-09-20	1200	5	6					N
SM4	Cape Otway	2016-09-20	1300	5	6					N
SM4	Cape Otway	2016-09-20	1400	5	6					N
SM4	Cape Otway	2016-09-20	1500	5	6					N
SM4	Cape Otway	2016-09-20	1600	5	6	0	2	25.8	M	N
SM4	Cape Otway	2016-09-20	1700	5	6	0	1	24	M	N
SM4	Cape Otway	2016-09-20	1800	5	6	0	3	4.2	M	N
SM4	Cape Otway	2016-09-20	1900	5	6	0	3	32.4	M	N
SM4	Cape Otway	2016-09-20	2000	60	6	0	17	16.2	M	N
SM4	Cape Otway	2016-09-20	2000	60	6	0	41	6.6	M	N
SM4	Cape Otway	2016-09-20	2100	60	6	0	47	9	M	N
SM4	Cape Otway	2016-09-20	2100	60	6	0	48	15	M	N
SM4	Cape Otway	2016-09-20	2100	60	6	0	49	21	M	N
SM4	Cape Otway	2016-09-20	2100	60	6	0	54	23.4	M	N
SM4	Cape Otway	2016-09-21	2200	60	6	0	4	31.2	M	N
SM4	Cape Otway	2016-09-21	2200	60	6	0	9	12	F	N
SM4	Cape Otway	2016-09-21	2200	60	6	0	17	23.4	F	N
SM4	Cape Otway	2016-09-21	2200	60	6	0	23	30	M	N
SM4	Cape Otway	2016-09-21	2200	60	6	0	23	30.6	F	N
SM4	Cape Otway	2016-09-21	2200	60	6	0	28	12	M	N
SM4	Cape Otway	2016-09-21	2300	60	6	0	17	24.6	F	N
SM4	Cape Otway	2016-09-21	0000	60	6	0	8	10.2	M	N
SM4	Cape Otway	2016-09-21	0100	60	6	0	23	5.4	M	N
SM4	Cape Otway	2016-09-21	0100	60	6	0	48	12	F	N
SM4	Cape Otway	2016-09-21	0100	60	6	0	48	21.6	M	N
SM4	Cape Otway	2016-09-21	0100	60	6	0	48	29.4	M	N
SM4	Cape Otway	2016-09-21	0200	5	6					N
SM4	Cape Otway	2016-09-21	0300	5	6	0	0	0	M	N
SM4	Cape Otway	2016-09-21	0300	5	6	0	2	12.6	M	N
SM4	Cape Otway	2016-09-21	0400	5	6	0	0	0	M	N
SM4	Cape Otway	2016-09-21	0400	5	6	0	0	21.6	M	N
SM4	Cape Otway	2016-09-21	0400	5	6	0	1	25.8	M	N
SM4	Cape Otway	2016-09-21	0400	5	6	0	3	0	M	N
SM4	Cape Otway	2016-09-21	0400	5	6	0	3	24.6	M	N
SM4	Cape Otway	2016-09-21	0400	5	6	0	4	3.6	M	N
SM4	Cape Otway	2016-09-21	0500	5	6	0	0	12	M	N
SM4	Cape Otway	2016-09-21	0500	5	6	0	3	23.4	M	N
SM4	Cape Otway	2016-09-21	0600	5	6	0	3	3.6	M	N
SM4	Cape Otway	2016-09-21	0600	5	6	0	4	22.2	M	N
SM4	Cape Otway	2016-09-21	0700	5	6					N
SM4	Cape Otway	2016-09-21	0800	5	6	0	0	0	M	N
SM4	Cape Otway	2016-09-21	0900	5	6					N
SM4	Cape Otway	2016-09-21	1000	5	6	0	0	1.8	M	N
SM4	Cape Otway	2016-09-21	1000	5	6	0	0	20.4	M	N
SM4	Cape Otway	2016-09-21	1000	5	6	0	3	18.6	F	N
SM4	Cape Otway	2016-09-21	1000	5	6	0	4	9	M	N
SM4	Cape Otway	2016-09-21	1100	5	6					N
SM4	Cape Otway	2016-09-21	1200	5	6					N
SM4	Cape Otway	2016-09-21	1300	5	6					N
SM4	Cape Otway	2016-09-21	1400	5	6					N
SM4	Cape Otway	2016-09-21	1500	5	6					N
SM4	Cape Otway	2016-09-21	1600	5	6					N
SM4	Cape Otway	2016-09-21	1700	5	6					N
SM4	Cape Otway	2016-09-21	1800	5	6					N
SM4	Cape Otway	2016-09-21	1900	5	6					N
SM4	Cape Otway	2016-09-21	2000	60	6					N
SM4	Cape Otway	2016-09-21	2100	60	6					N
SM4	Cape Otway	2016-09-22	2200	60	6	0	5	9	M	N
SM4	Cape Otway	2016-09-22	2200	60	6	0	24	5.4	M	N
SM4	Cape Otway	2016-09-22	2300	60	6	0	2	6.6	M	N
SM4	Cape Otway	2016-09-22	2300	60	6	0	2	26.4	M	N
SM4	Cape Otway	2016-09-22	0000	60	6	0	16	12.6	F	N
SM4	Cape Otway	2016-09-22	0000	60	6	0	16	20.4	M	N
SM4	Cape Otway	2016-09-22	0000	60	6	0	17	6.6	M	N
SM4	Cape Otway	2016-09-22	0000	60	6	0	17	28.8	M	N
SM4	Cape Otway	2016-09-22	0000	60	6	0	24	30	F	N
SM4	Cape Otway	2016-09-22	0000	60	6	0	30	27.6	F	N
SM4	Cape Otway	2016-09-22	0100	60	6					N
SM4	Cape Otway	2016-09-22	0200	5	6					N
SM4	Cape Otway	2016-09-22	0300	5	6					N
SM4	Cape Otway	2016-09-22	0400	5	6					N
SM4	Cape Otway	2016-09-22	0500	5	6	0	0	6.6	F	N
SM4	Cape Otway	2016-09-22	0500	5	6	0	0	6.6	M	N
SM4	Cape Otway	2016-09-22	0600	5	6					N
SM4	Cape Otway	2016-09-22	0700	5	6					N
SM4	Cape Otway	2016-09-22	0800	5	6					N
SM4	Cape Otway	2016-09-22	0900	5	6					N
SM4	Cape Otway	2016-09-22	1000	5	6					N
SM4	Cape Otway	2016-09-22	1100	5	6					N
SM4	Cape Otway	2016-09-22	1200	5	6					N
SM4	Cape Otway	2016-09-22	1300	5	6					N
SM4	Cape Otway	2016-09-22	1400	5	6					N
SM4	Cape Otway	2016-09-22	1500	5	6					N
SM4	Cape Otway	2016-09-22	1600	5	6	0	0	4.2	M	N
SM4	Cape Otway	2016-09-22	1700	5	6					N
SM4	Cape Otway	2016-09-22	1800	5	6					N
SM4	Cape Otway	2016-09-22	1900	5	6	0	4	12	M	N
SM4	Cape Otway	2016-09-22	2000	60	6	0	6	22.2	M	N
SM4	Cape Otway	2016-09-22	2000	60	6	0	19	33	M	N
SM4	Cape Otway	2016-09-22	2000	60	6	0	29	24	M	N
SM4	Cape Otway	2016-09-22	2000	60	6	0	35	24.6	M	N
SM4	Cape Otway	2016-09-22	2000	60	6	0	37	21.6	M	N
SM4	Cape Otway	2016-09-22	2000	60	6	0	45	13.8	M	N
SM4	Cape Otway	2016-09-22	2000	60	6	0	50	30.6	M	N
SM4	Cape Otway	2016-09-22	2000	60	6	0	59	31.8	M	N
SM4	Cape Otway	2016-09-22	2100	60	6	0	0	0	M	N
SM4	Cape Otway	2016-09-22	2100	60	6	0	2	34.2	M	N
SM4	Cape Otway	2016-09-22	2100	60	6	0	8	13.8	M	N
SM4	Cape Otway	2016-09-22	2100	60	6	0	14	15.6	M	N
SM4	Cape Otway	2016-09-22	2100	60	6	0	23	4.8	M	N
SM4	Cape Otway	2016-09-22	2100	60	6	0	25	2.4	M	N
SM4	Cape Otway	2016-09-22	2100	60	6	0	27	25.2	M	N
SM4	Cape Otway	2016-09-22	2100	60	6	0	29	12	M	N
SM4	Cape Otway	2016-09-22	2100	60	6	0	43	3	M	N
SM4	Cape Otway	2016-09-22	2100	60	6	0	49	17.4	M	N
SM4	Cape Otway	2016-09-22	2100	60	6	0	49	34.2	F	N
SM4	Cape Otway	2016-09-22	2100	60	6	0	49	34.2	M	N
SM4	Cape Otway	2016-09-22	2100	60	6	0	50	31.8	M	N
SM4	Cape Otway	2016-09-22	2100	60	6	0	51	31.8	M	N
SM4	Cape Otway	2016-09-22	2100	60	6	0	55	26.4	M	N
SM4	Cape Otway	2016-09-22	2100	60	6	0	58	9.6	F	N
SM4	Cape Otway	2016-09-22	2100	60	6	0	58	22.8	M	N
SM4	Cape Otway	2016-09-23	2200	60	6	0	0	0	F	N
SM4	Cape Otway	2016-09-23	2200	60	6	0	1	21	M	N
SM4	Cape Otway	2016-09-23	2200	60	6	0	4	22.2	M	N
SM4	Cape Otway	2016-09-23	2200	60	6	0	9	19.8	M	N
SM4	Cape Otway	2016-09-23	2200	60	6	0	11	14.4	M	N
SM4	Cape Otway	2016-09-23	2200	60	6	0	26	6	M	N
SM4	Cape Otway	2016-09-23	2200	60	6	0	26	33.6	M	N
SM4	Cape Otway	2016-09-23	2200	60	6	0	31	26.4	F	N
SM4	Cape Otway	2016-09-23	2200	60	6	0	31	35.4	M	N
SM4	Cape Otway	2016-09-23	2200	60	6	0	34	35.4	F	N
SM4	Cape Otway	2016-09-23	2200	60	6	0	35	18.6	M	N
SM4	Cape Otway	2016-09-23	2200	60	6	0	36	4.2	F	N
SM4	Cape Otway	2016-09-23	2200	60	6	0	37	25.8	M	N
SM4	Cape Otway	2016-09-23	2200	60	6	0	43	18	F	N
SM4	Cape Otway	2016-09-23	2200	60	6	0	43	28.2	M	N
SM4	Cape Otway	2016-09-23	2200	60	6	0	46	33.6	M	N
SM4	Cape Otway	2016-09-23	2200	60	6	0	47	9.6	M	N
SM4	Cape Otway	2016-09-23	2200	60	6	0	49	30	M	N
SM4	Cape Otway	2016-09-23	2200	60	6	0	54	15	F	N
SM4	Cape Otway	2016-09-23	2200	60	6	0	55	6	M	N
SM4	Cape Otway	2016-09-23	2200	60	6	0	59	22.2	F	N
SM4	Cape Otway	2016-09-23	2300	60	6	0	0	0	F	N
SM4	Cape Otway	2016-09-23	2300	60	6	0	0	0	M	N
SM4	Cape Otway	2016-09-23	2300	60	6	0	2	2.4	M	N
SM4	Cape Otway	2016-09-23	2300	60	6	0	3	19.2	F	N
SM4	Cape Otway	2016-09-23	2300	60	6	0	6	3	F	N
SM4	Cape Otway	2016-09-23	2300	60	6	0	7	10.2	F	N
SM4	Cape Otway	2016-09-23	2300	60	6	0	7	14.4	M	N
SM4	Cape Otway	2016-09-23	2300	60	6	0	7	34.8	M	N
SM4	Cape Otway	2016-09-23	2300	60	6	0	11	7.8	M	N
SM4	Cape Otway	2016-09-23	2300	60	6	0	17	15.6	M	N
SM4	Cape Otway	2016-09-23	2300	60	6	0	33	7.8	M	N
SM4	Cape Otway	2016-09-23	2300	60	6	0	33	24	M	N
SM4	Cape Otway	2016-09-23	2300	60	6	0	34	28.2	M	N
SM4	Cape Otway	2016-09-23	2300	60	6	0	35	28.2	M	N
SM4	Cape Otway	2016-09-23	2300	60	6	0	46	3.6	M	N
SM4	Cape Otway	2016-09-23	2300	60	6	0	49	12.6	M	N
SM4	Cape Otway	2016-09-23	2300	60	6	0	50	25.8	M	N
SM4	Cape Otway	2016-09-23	2300	60	6	0	51	1.8	M	N
SM4	Cape Otway	2016-09-23	2300	60	6	0	54	15.6	M	N
SM4	Cape Otway	2016-09-23	2300	60	6	0	54	33.6	M	N
SM4	Cape Otway	2016-09-23	2300	60	6	0	59	27.6	M	N
SM4	Cape Otway	2016-09-23	0000	60	6	0	0	0	M	N
SM4	Cape Otway	2016-09-23	0000	60	6	0	1	34.8	F	N
SM4	Cape Otway	2016-09-23	0000	60	6	0	2	18	M	N
SM4	Cape Otway	2016-09-23	0000	60	6	0	4	10.2	F	N
SM4	Cape Otway	2016-09-23	0000	60	6	0	5	31.2	M	N
SM4	Cape Otway	2016-09-23	0000	60	6	0	6	11.4	M	N
SM4	Cape Otway	2016-09-23	0000	60	6	0	12	31.2	M	N
SM4	Cape Otway	2016-09-23	0000	60	6	0	17	7.2	F	N
SM4	Cape Otway	2016-09-23	0000	60	6	0	19	25.2	M	N
SM4	Cape Otway	2016-09-23	0000	60	6	0	37	24	M	N
SM4	Cape Otway	2016-09-23	0000	60	6	0	38	30	M	N
SM4	Cape Otway	2016-09-23	0000	60	6	0	44	24	M	N
SM4	Cape Otway	2016-09-23	0000	60	6	0	45	22.8	M	N
SM4	Cape Otway	2016-09-23	0000	60	6	0	47	20.4	M	N
SM4	Cape Otway	2016-09-23	0000	60	6	0	49	17.4	M	N
SM4	Cape Otway	2016-09-23	0000	60	6	0	50	11.4	M	N
SM4	Cape Otway	2016-09-23	0000	60	6	0	53	5.4	M	N
SM4	Cape Otway	2016-09-23	0100	60	6	0	3	11.4	M	N
SM4	Cape Otway	2016-09-23	0100	60	6	0	3	27.6	M	N
SM4	Cape Otway	2016-09-23	0100	60	6	0	7	17.4	M	N
SM4	Cape Otway	2016-09-23	0100	60	6	0	8	19.8	M	N
SM4	Cape Otway	2016-09-23	0100	60	6	0	9	5.4	M	N
SM4	Cape Otway	2016-09-23	0100	60	6	0	10	0.6	M	N
SM4	Cape Otway	2016-09-23	0100	60	6	0	10	25.8	F	N
SM4	Cape Otway	2016-09-23	0100	60	6	0	11	10.8	M	N
SM4	Cape Otway	2016-09-23	0100	60	6	0	19	4.2	M	N
SM4	Cape Otway	2016-09-23	0100	60	6	0	21	3.6	F	N
SM4	Cape Otway	2016-09-23	0100	60	6	0	21	6	M	N
SM4	Cape Otway	2016-09-23	0100	60	6	0	23	16.2	M	N
SM4	Cape Otway	2016-09-23	0100	60	6	0	25	32.4	M	N
SM4	Cape Otway	2016-09-23	0100	60	6	0	27	15	M	N
SM4	Cape Otway	2016-09-23	0100	60	6	0	29	14.4	M	N
SM4	Cape Otway	2016-09-23	0100	60	6	0	31	33.6	M	N
SM4	Cape Otway	2016-09-23	0100	60	6	0	35	20.4	M	N
SM4	Cape Otway	2016-09-23	0100	60	6	0	38	26.4	M	N
SM4	Cape Otway	2016-09-23	0100	60	6	0	45	23.4	M	N
SM4	Cape Otway	2016-09-23	0100	60	6	0	46	28.8	M	N
SM4	Cape Otway	2016-09-23	0100	60	6	0	47	15	M	N
SM4	Cape Otway	2016-09-23	0100	60	6	0	54	13.2	M	N
SM4	Cape Otway	2016-09-23	0100	60	6	0	58	31.8	M	N
SM4	Cape Otway	2016-09-23	0200	5	6	0	0	31.8	M	N
SM4	Cape Otway	2016-09-23	0200	5	6	0	1	16.2	M	N
SM4	Cape Otway	2016-09-23	0200	5	6	0	2	11.4	M	N
SM4	Cape Otway	2016-09-23	0200	5	6	0	2	22.8	M	N
SM4	Cape Otway	2016-09-23	0300	5	6	0	0	8.4	M	N
SM4	Cape Otway	2016-09-23	0300	5	6	0	2	9	M	N
SM4	Cape Otway	2016-09-23	0300	5	6	0	3	25.2	M	N
SM4	Cape Otway	2016-09-23	0300	5	6					N
SM4	Cape Otway	2016-09-23	0400	5	6	0	0	31.8	M	N
SM4	Cape Otway	2016-09-23	0400	5	6	0	2	27	F	N
SM4	Cape Otway	2016-09-23	0400	5	6	0	2	28.2	M	N
SM4	Cape Otway	2016-09-23	0500	5	6	0	0	1.2	M	N
SM4	Cape Otway	2016-09-23	0500	5	6	0	0	34.2	M	N
SM4	Cape Otway	2016-09-23	0500	5	6	0	3	16.2	M	N
SM4	Cape Otway	2016-09-23	0500	5	6	0	4	32.4	M	N
SM4	Cape Otway	2016-09-23	0600	5	6	0	0	20.4	M	N
SM4	Cape Otway	2016-09-23	0600	5	6	0	2	34.8	M	N
SM4	Cape Otway	2016-09-23	0600	5	6	0	3	30.6	M	N
SM4	Cape Otway	2016-09-23	0600	5	6					N
SM4	Cape Otway	2016-09-23	0700	5	6					N
SM4	Cape Otway	2016-09-23	0800	5	6	0	0	22.8	M	N
SM4	Cape Otway	2016-09-23	0800	5	6	0	1	6.6	M	N
SM4	Cape Otway	2016-09-23	0800	5	6	0	4	25.2	F	N
SM4	Cape Otway	2016-09-23	0800	5	6	0	4	25.2	M	N
SM4	Cape Otway	2016-09-23	0900	5	6	0	0	10.8	F	N
SM4	Cape Otway	2016-09-23	0900	5	6	0	1	10.2	M	N
SM4	Cape Otway	2016-09-23	0900	5	6	0	2	6.6	F	N
SM4	Cape Otway	2016-09-23	0900	5	6	0	2	16.2	M	N
SM4	Cape Otway	2016-09-23	1000	5	6					N
SM4	Cape Otway	2016-09-23	1100	5	6	0	0	25.8	M	N
SM4	Cape Otway	2016-09-23	1200	5	6					N
SM4	Cape Otway	2016-09-23	1300	5	6					N
SM4	Cape Otway	2016-09-23	1400	5	6					N
SM4	Cape Otway	2016-09-23	1500	5	6					N
SM4	Cape Otway	2016-09-23	1600	5	6	0	4	6	M	N
SM4	Cape Otway	2016-09-23	1700	5	6	0	3	33	M	N
SM4	Cape Otway	2016-09-23	1800	5	6					N
SM4	Cape Otway	2016-09-23	1900	5	6					N
SM4	Cape Otway	2016-09-23	2000	60	6					N
SM4	Cape Otway	2016-09-23	2100	60	6					N
SM4	Cape Otway	2016-09-24	2200	60	6	0	25	31.8	M	N
SM4	Cape Otway	2016-09-24	2200	60	6	0	28	13.8	M	N
SM4	Cape Otway	2016-09-24	2200	60	6	0	47	29.4	M	N
SM4	Cape Otway	2016-09-24	2200	60	6	0	49	2.4	M	N
SM4	Cape Otway	2016-09-24	2200	60	6	0	51	21.6	M	N
SM4	Cape Otway	2016-09-24	2200	60	6	0	53	0	M	N
SM4	Cape Otway	2016-09-24	2200	60	6	0	53	33.6	M	N
SM4	Cape Otway	2016-09-24	2300	60	6	0	7	6	M	N
SM4	Cape Otway	2016-09-24	2300	60	6	0	13	16.2	M	N
SM4	Cape Otway	2016-09-24	2300	60	6	0	22	27.6	F	N
SM4	Cape Otway	2016-09-24	2300	60	6	0	22	27.6	M	N
SM4	Cape Otway	2016-09-24	2300	60	6	0	23	26.4	M	N
SM4	Cape Otway	2016-09-24	2300	60	6	0	26	34.8	M	N
SM4	Cape Otway	2016-09-24	2300	60	6	0	27	28.8	M	N
SM4	Cape Otway	2016-09-24	2300	60	6	0	29	16.8	M	N
SM4	Cape Otway	2016-09-24	2300	60	6	0	30	19.2	M	N
SM4	Cape Otway	2016-09-24	2300	60	6	0	37	19.8	M	N
SM4	Cape Otway	2016-09-24	2300	60	6	0	38	28.8	M	N
SM4	Cape Otway	2016-09-24	2300	60	6	0	39	17.4	M	N
SM4	Cape Otway	2016-09-24	2300	60	6	0	42	5.4	M	N
SM4	Cape Otway	2016-09-24	2300	60	6	0	49	35.4	M	N
SM4	Cape Otway	2016-09-24	2300	60	6	0	50	14.4	M	N
SM4	Cape Otway	2016-09-24	2300	60	6	0	50	32.4	M	N
SM4	Cape Otway	2016-09-24	0000	60	6	0	0	4.2	M	N
SM4	Cape Otway	2016-09-24	0000	60	6	0	4	16.8	M	N
SM4	Cape Otway	2016-09-24	0000	60	6	0	5	26.4	M	N
SM4	Cape Otway	2016-09-24	0000	60	6	0	9	25.2	F	N
SM4	Cape Otway	2016-09-24	0000	60	6	0	10	28.8	M	N
SM4	Cape Otway	2016-09-24	0000	60	6	0	12	5.4	M	N
SM4	Cape Otway	2016-09-24	0000	60	6	0	16	30	M	N
SM4	Cape Otway	2016-09-24	0000	60	6	0	21	13.8	M	N
SM4	Cape Otway	2016-09-24	0000	60	6	0	22	3	M	N
SM4	Cape Otway	2016-09-24	0000	60	6	0	22	20.4	M	N
SM4	Cape Otway	2016-09-24	0000	60	6	0	23	1.2	M	N
SM4	Cape Otway	2016-09-24	0000	60	6	0	28	18	M	N
SM4	Cape Otway	2016-09-24	0000	60	6	0	29	6	M	N
SM4	Cape Otway	2016-09-24	0000	60	6	0	31	19.2	M	N
SM4	Cape Otway	2016-09-24	0000	60	6	0	34	16.8	M	N
SM4	Cape Otway	2016-09-24	0000	60	6	0	42	6	M	N
SM4	Cape Otway	2016-09-24	0000	60	6	0	47	5.4	M	N
SM4	Cape Otway	2016-09-24	0000	60	6	0	58	24.6	M	N
SM4	Cape Otway	2016-09-24	0100	60	6	0	5	27	M	N
SM4	Cape Otway	2016-09-24	0100	60	6	0	9	28.8	M	N
SM4	Cape Otway	2016-09-24	0100	60	6	0	11	10.8	M	N
SM4	Cape Otway	2016-09-24	0100	60	6	0	12	11.4	F	N
SM4	Cape Otway	2016-09-24	0100	60	6	0	12	18.6	M	N
SM4	Cape Otway	2016-09-24	0100	60	6	0	13	19.2	M	N
SM4	Cape Otway	2016-09-24	0100	60	6	0	19	19.8	M	N
SM4	Cape Otway	2016-09-24	0100	60	6	0	20	26.4	M	N
SM4	Cape Otway	2016-09-24	0100	60	6	0	24	2.4	M	N
SM4	Cape Otway	2016-09-24	0100	60	6	0	28	23.4	F	N
SM4	Cape Otway	2016-09-24	0100	60	6	0	29	6.6	M	N
SM4	Cape Otway	2016-09-24	0100	60	6	0	29	24	M	N
SM4	Cape Otway	2016-09-24	0100	60	6	0	38	7.8	M	N
SM4	Cape Otway	2016-09-24	0100	60	6	0	40	3.6	M	N
SM4	Cape Otway	2016-09-24	0100	60	6	0	41	16.2	F	N
SM4	Cape Otway	2016-09-24	0100	60	6	0	41	18	M	N
SM4	Cape Otway	2016-09-24	0100	60	6	0	44	35.4	M	N
SM4	Cape Otway	2016-09-24	0100	60	6	0	51	21.6	M	N
SM4	Cape Otway	2016-09-24	0100	60	6	0	59	5.4	F	N
SM4	Cape Otway	2016-09-24	0100	60	6	0	59	32.4	M	N
SM4	Cape Otway	2016-09-24	0200	5	6	0	0	0	F	N
SM4	Cape Otway	2016-09-24	0200	5	6	0	0	19.2	M	N
SM4	Cape Otway	2016-09-24	0200	5	6	0	3	22.2	M	N
SM4	Cape Otway	2016-09-24	0200	5	6	0	4	27	M	N
SM4	Cape Otway	2016-09-24	0300	5	6	0	0	28.8	M	N
SM4	Cape Otway	2016-09-24	0400	5	6	0	1	1.8	M	N
SM4	Cape Otway	2016-09-24	0500	5	6					N
SM4	Cape Otway	2016-09-24	0600	5	6					N
SM4	Cape Otway	2016-09-24	0700	5	6					N
SM4	Cape Otway	2016-09-24	0800	5	6					N
SM4	Cape Otway	2016-09-24	0900	5	6					N
SM4	Cape Otway	2016-09-24	1000	5	6					N
SM4	Cape Otway	2016-09-24	1100	5	6					N
SM4	Cape Otway	2016-09-24	1200	5	6					N
SM4	Cape Otway	2016-09-24	1300	5	6					N
SM4	Cape Otway	2016-09-24	1400	5	6					N
SM4	Cape Otway	2016-09-24	1500	5	6					N
SM4	Cape Otway	2016-09-24	1600	5	6					N
SM4	Cape Otway	2016-09-24	1700	5	6	0	1	10.8	M	N
SM4	Cape Otway	2016-09-24	1800	5	6					N
SM4	Cape Otway	2016-09-24	1900	5	6					N
SM4	Cape Otway	2016-09-24	2000	60	6					N
SM4	Cape Otway	2016-09-24	2100	60	6					N
SM4	Cape Otway	2016-09-25	2200	60	6	0	14	13.2	M	N
SM4	Cape Otway	2016-09-25	2200	60	6	0	33	6.6	M	N
SM4	Cape Otway	2016-09-25	2200	60	6	0	45	21	M	N
SM4	Cape Otway	2016-09-25	2300	60	6	0	1	13.2	M	N
SM4	Cape Otway	2016-09-25	2300	60	6	0	25	18	M	N
SM4	Cape Otway	2016-09-25	0000	60	6	0	6	7.2	M	N
SM4	Cape Otway	2016-09-25	0000	60	6	0	24	10.2	M	N
SM4	Cape Otway	2016-09-25	0000	60	6	0	50	27	M	N
SM4	Cape Otway	2016-09-25	0000	60	6	0	50	35.4	M	N
SM4	Cape Otway	2016-09-25	0000	60	6	0	59	19.8	M	N
SM4	Cape Otway	2016-09-25	0100	60	6	0	28	33	M	N
SM4	Cape Otway	2016-09-25	0200	5	6					N
SM4	Cape Otway	2016-09-25	0300	5	6					N
SM4	Cape Otway	2016-09-25	0400	5	6					N
SM4	Cape Otway	2016-09-25	0500	5	6					N
SM4	Cape Otway	2016-09-25	0600	5	6					N
SM4	Cape Otway	2016-09-25	0700	5	6					N
SM4	Cape Otway	2016-09-25	0800	5	6					N
SM4	Cape Otway	2016-09-25	0900	5	6					N
SM4	Cape Otway	2016-09-25	1000	5	6					N
SM4	Cape Otway	2016-09-25	1100	5	6					N
SM4	Cape Otway	2016-09-25	1200	5	6					N
SM4	Cape Otway	2016-09-25	1300	5	6					N
SM4	Cape Otway	2016-09-25	1400	5	6					N
SM4	Cape Otway	2016-09-25	1500	5	7					N
SM4	Cape Otway	2016-09-25	1600	5	7					N
SM4	Cape Otway	2016-09-25	1700	5	7					N
SM4	Cape Otway	2016-09-25	1800	5	7	0	2	6	M	N
SM4	Cape Otway	2016-09-25	1900	5	7	0	0	0	M	N
SM4	Cape Otway	2016-09-25	1900	5	7	0	0	12.6	M	N
SM4	Cape Otway	2016-09-25	2000	60	7	0	1	4.2	M	N
SM4	Cape Otway	2016-09-25	2000	60	7	0	22	2.4	M	N
SM4	Cape Otway	2016-09-25	2000	60	7	0	27	7.8	M	N
SM4	Cape Otway	2016-09-25	2000	60	7	0	34	1.2	M	N
SM4	Cape Otway	2016-09-25	2000	60	7	0	40	27.6	M	N
SM4	Cape Otway	2016-09-25	2100	60	7	0	0	5.4	M	N
SM4	Cape Otway	2016-09-25	2100	60	7	0	15	12	M	N
SM4	Cape Otway	2016-09-25	2100	60	7	0	15	33.6	M	N
SM4	Cape Otway	2016-09-25	2100	60	7	0	16	9.6	M	N
SM4	Cape Otway	2016-09-25	2100	60	7	0	19	27.6	M	N
SM4	Cape Otway	2016-09-25	2100	60	7	0	20	16.8	M	N
SM4	Cape Otway	2016-09-25	2100	60	7	0	31	7.8	M	N
SM4	Cape Otway	2016-09-25	2100	60	7	0	32	6	M	N
SM4	Cape Otway	2016-09-25	2100	60	7	0	32	34.8	F	N
SM4	Cape Otway	2016-09-25	2100	60	7	0	41	1.8	M	N
SM4	Cape Otway	2016-09-25	2100	60	7	0	46	5.4	M	N
SM4	Cape Otway	2016-09-25	2100	60	7	0	50	27	M	N
SM4	Cape Otway	2016-09-25	2100	60	7	0	54	22.2	M	N
SM4	Cape Otway	2016-09-25	2100	60	7	0	55	7.2	M	N
SM4	Cape Otway	2016-09-25	2100	60	7	0	59	0	M	N
SM4	Cape Otway	2016-09-26	2200	60	7	0	9	33	M	N
SM4	Cape Otway	2016-09-26	2200	60	7	0	11	2.4	M	N
SM4	Cape Otway	2016-09-26	2200	60	7	0	11	21.6	M	N
SM4	Cape Otway	2016-09-26	2200	60	7	0	18	7.2	M	N
SM4	Cape Otway	2016-09-26	2200	60	7	0	19	25.2	M	N
SM4	Cape Otway	2016-09-26	2200	60	7	0	27	2.4	F	N
SM4	Cape Otway	2016-09-26	2200	60	7	0	28	7.8	M	N
SM4	Cape Otway	2016-09-26	2200	60	7	0	39	27	F	N
SM4	Cape Otway	2016-09-26	2200	60	7	0	56	16.2	M	N
SM4	Cape Otway	2016-09-26	2300	60	7	0	6	17.4	M	N
SM4	Cape Otway	2016-09-26	2300	60	7	0	17	8.4	M	N
SM4	Cape Otway	2016-09-26	2300	60	7	0	20	31.8	M	N
SM4	Cape Otway	2016-09-26	2300	60	7	0	23	14.4	F	N
SM4	Cape Otway	2016-09-26	2300	60	7	0	24	1.2	M	N
SM4	Cape Otway	2016-09-26	2300	60	7	0	27	4.2	M	N
SM4	Cape Otway	2016-09-26	2300	60	7	0	34	12	M	N
SM4	Cape Otway	2016-09-26	2300	60	7	0	36	5.4	M	N
SM4	Cape Otway	2016-09-26	2300	60	7	0	38	9	M	N
SM4	Cape Otway	2016-09-26	2300	60	7	0	40	0	F	N
SM4	Cape Otway	2016-09-26	2300	60	7	0	49	22.8	M	N
SM4	Cape Otway	2016-09-26	0000	60	7	0	3	22.2	M	N
SM4	Cape Otway	2016-09-26	0000	60	7	0	23	18.6	M	N
SM4	Cape Otway	2016-09-26	0000	60	7	0	26	24.6	M	N
SM4	Cape Otway	2016-09-26	0000	60	7	0	31	7.8	M	N
SM4	Cape Otway	2016-09-26	0000	60	7	0	35	10.2	M	N
SM4	Cape Otway	2016-09-26	0000	60	7	0	37	6	F	N
SM4	Cape Otway	2016-09-26	0000	60	7	0	44	3.6	M	N
SM4	Cape Otway	2016-09-26	0000	60	7	0	48	15.6	M	N
SM4	Cape Otway	2016-09-26	0000	60	7	0	57	1.8	M	N
SM4	Cape Otway	2016-09-26	0100	60	7	0	4	25.2	M	N
SM4	Cape Otway	2016-09-26	0100	60	7	0	5	7.8	M	N
SM4	Cape Otway	2016-09-26	0100	60	7	0	25	15	M	N
SM4	Cape Otway	2016-09-26	0100	60	7	0	35	28.8	F	N
SM4	Cape Otway	2016-09-26	0100	60	7	0	36	19.8	M	N
SM4	Cape Otway	2016-09-26	0100	60	7	0	40	34.2	F	N
SM4	Cape Otway	2016-09-26	0100	60	7	0	41	16.8	M	N
SM4	Cape Otway	2016-09-26	0100	60	7	0	49	31.2	M	N
SM4	Cape Otway	2016-09-26	0100	60	7	0	56	4.8	M	N
SM4	Cape Otway	2016-09-26	0200	5	7	0	0	0	M	N
SM4	Cape Otway	2016-09-26	0200	5	7	0	0	12.6	M	N
SM4	Cape Otway	2016-09-26	0200	5	7	0	1	16.2	M	N
SM4	Cape Otway	2016-09-26	0200	5	7	0	2	4.2	F	N
SM4	Cape Otway	2016-09-26	0200	5	7	0	2	4.2	M	N
SM4	Cape Otway	2016-09-26	0200	5	7	0	2	17.4	M	N
SM4	Cape Otway	2016-09-26	0200	5	7	0	3	6.6	M	N
SM4	Cape Otway	2016-09-26	0300	5	7	0	0	18	M	N
SM4	Cape Otway	2016-09-26	0400	5	7				M	N
SM4	Cape Otway	2016-09-26	0500	5	7				M	N
SM4	Cape Otway	2016-09-26	0600	5	7				M	N
SM4	Cape Otway	2016-09-26	0700	5	7				M	N
SM4	Cape Otway	2016-09-26	0800	5	7				M	N
SM4	Cape Otway	2016-09-26	0900	5	7				M	N
SM4	Cape Otway	2016-09-26	1000	5	7				M	N
SM4	Cape Otway	2016-09-26	1100	5	7				M	N
SM4	Cape Otway	2016-09-26	1200	5	7				M	N
SM4	Cape Otway	2016-09-26	1300	5	7	0	0	3.6	M	N
SM4	Cape Otway	2016-09-26	1400	5	7	0	2	22.2	M	N
SM4	Cape Otway	2016-09-26	1500	5	7				M	N
SM4	Cape Otway	2016-09-26	1600	5	7	0	4	16.8	M	N
SM4	Cape Otway	2016-09-26	1700	5	7	0	3	4.8	M	N
SM4	Cape Otway	2016-09-26	1700	5	7	0	3	32.4	M	N
SM4	Cape Otway	2016-09-26	1800	5	7				M	N
SM4	Cape Otway	2016-09-26	1900	5	7				M	N
SM4	Cape Otway	2016-09-26	2000	60	7	0	13	3	M	N
SM4	Cape Otway	2016-09-26	2000	60	7	0	26	12.6	M	N
SM4	Cape Otway	2016-09-26	2000	60	7	0	45	30	M	N
SM4	Cape Otway	2016-09-26	2000	60	7	0	58	7.8	M	N
SM4	Cape Otway	2016-09-26	2100	60	7	0	59	13.8	M	N
SM4	Cape Otway	2016-09-27	2200	60	7	0	37	10.8	M	N
SM4	Cape Otway	2016-09-27	2200	60	7	0	44	25.8	M	N
SM4	Cape Otway	2016-09-27	2300	60	7	0	1	35.4	M	N
SM4	Cape Otway	2016-09-27	2300	60	7	0	23	17.4	M	N
SM4	Cape Otway	2016-09-27	2300	60	7	0	25	33.6	M	N
SM4	Cape Otway	2016-09-27	2300	60	7	0	31	28.2	M	N
SM4	Cape Otway	2016-09-27	2300	60	7	0	38	3.6	M	N
SM4	Cape Otway	2016-09-27	2300	60	7	0	50	24	M	N
SM4	Cape Otway	2016-09-27	0000	60	7	0	30	26.4	M	N
SM4	Cape Otway	2016-09-27	0000	60	7	0	39	9	M	N
SM4	Cape Otway	2016-09-27	0000	60	7	0	40	3.6	M	N
SM4	Cape Otway	2016-09-27	0100	60	7	0	46	18	M	N
SM4	Cape Otway	2016-09-27	0200	5	7	0	1	24	M	N
SM4	Cape Otway	2016-09-27	0300	5	7	0	0	34.2	M	N
SM4	Cape Otway	2016-09-27	0400	5	7					N
SM4	Cape Otway	2016-09-27	0500	5	7					N
SM4	Cape Otway	2016-09-27	0600	5	7					N
SM4	Cape Otway	2016-09-27	0700	5	7					N
SM4	Cape Otway	2016-09-27	0800	5	7					N
SM4	Cape Otway	2016-09-27	0900	5	7					N
SM4	Cape Otway	2016-09-27	1000	5	7					N
SM4	Cape Otway	2016-09-27	1100	5	7					N
SM4	Cape Otway	2016-09-27	1200	5	7					N
SM4	Cape Otway	2016-09-27	1300	5	7					N
SM4	Cape Otway	2016-09-27	1400	5	7					N
SM4	Cape Otway	2016-09-27	1500	5	7					N
SM4	Cape Otway	2016-09-27	1600	5	7	0	0	0	M	N
SM4	Cape Otway	2016-09-27	1600	5	7	0	0	15	M	N
SM4	Cape Otway	2016-09-27	1700	5	7					N
SM4	Cape Otway	2016-09-27	1800	5	7					N
SM4	Cape Otway	2016-09-27	1900	5	7	0	0	0	M	N
SM4	Cape Otway	2016-09-27	1900	5	7	0	1	9.6	M	N
SM4	Cape Otway	2016-09-27	2000	60	7	0	26	21	M	N
SM4	Cape Otway	2016-09-27	2000	60	7	0	27	4.8	M	N
SM4	Cape Otway	2016-09-27	2000	60	7	0	31	17.4	M	N
SM4	Cape Otway	2016-09-27	2000	60	7	0	58	28.2	M	N
SM4	Cape Otway	2016-09-27	2100	60	7	0	2	10.2	M	N
SM4	Cape Otway	2016-09-27	2100	60	7	0	2	27.6	M	N
SM4	Cape Otway	2016-09-27	2100	60	7	0	4	18	M	N
SM4	Cape Otway	2016-09-27	2100	60	7	0	6	33	M	N
SM4	Cape Otway	2016-09-27	2100	60	7	0	22	23.4	M	N
SM4	Cape Otway	2016-09-27	2100	60	7	0	29	28.2	M	N
SM4	Cape Otway	2016-09-27	2100	60	7	0	30	34.2	M	N
SM4	Cape Otway	2016-09-27	2100	60	7	0	32	0	M	N
SM4	Cape Otway	2016-09-27	2100	60	7	0	35	18.6	M	N
SM4	Cape Otway	2016-09-27	2100	60	7	0	36	9	M	N
SM4	Cape Otway	2016-09-27	2100	60	7	0	39	10.2	M	N
SM4	Cape Otway	2016-09-27	2100	60	7	0	50	11.4	M	N
SM4	Cape Otway	2016-09-27	2100	60	7	0	50	31.8	M	N
SM4	Cape Otway	2016-09-28	2200	60	7	0	1	11.4	M	N
SM4	Cape Otway	2016-09-28	2200	60	7	0	3	27	M	N
SM4	Cape Otway	2016-09-28	2200	60	7	0	5	33	M	N
SM4	Cape Otway	2016-09-28	2200	60	7	0	6	7.2	M	N
SM4	Cape Otway	2016-09-28	2200	60	7	0	8	13.8	M	N
SM4	Cape Otway	2016-09-28	2200	60	7	0	10	30.6	M	N
SM4	Cape Otway	2016-09-28	2200	60	7	0	17	27	M	N
SM4	Cape Otway	2016-09-28	2200	60	7	0	18	5.4	M	N
SM4	Cape Otway	2016-09-28	2200	60	7	0	21	20.4	M	N
SM4	Cape Otway	2016-09-28	2300	60	7	0	8	9.6	M	N
SM4	Cape Otway	2016-09-28	2300	60	7	0	56	13.2	M	N
SM4	Cape Otway	2016-09-28	0000	60	7	0	3	12	M	N
SM4	Cape Otway	2016-09-28	0000	60	7	0	36	7.8	M	N
SM4	Cape Otway	2016-09-28	0000	60	7	0	41	2.4	M	N
SM4	Cape Otway	2016-09-28	0000	60	7	0	52	3	F	N
SM4	Cape Otway	2016-09-28	0100	60	7					N
SM4	Cape Otway	2016-09-28	0200	5	7					N
SM4	Cape Otway	2016-09-28	0300	5	7					N
SM4	Cape Otway	2016-09-28	0400	5	7					N
SM4	Cape Otway	2016-09-28	0500	5	7					N
SM4	Cape Otway	2016-09-28	0600	5	7					N
SM4	Cape Otway	2016-09-28	0700	5	7					N
SM4	Cape Otway	2016-09-28	0800	5	7					N
SM4	Cape Otway	2016-09-28	0900	5	7					N
SM4	Cape Otway	2016-09-28	1000	5	7					N
SM4	Cape Otway	2016-09-28	1100	5	7					N
SM4	Cape Otway	2016-09-28	1200	5	7					N
SM4	Cape Otway	2016-09-28	1300	5	7	0	1	34.2	M	N
SM4	Cape Otway	2016-09-28	1300	5	7	0	2	10.8	M	N
SM4	Cape Otway	2016-09-28	1300	5	7	0	2	22.8	M	N
SM4	Cape Otway	2016-09-28	1400	5	7					N
SM4	Cape Otway	2016-09-28	1500	5	7					N
SM4	Cape Otway	2016-09-28	1600	5	7					N
SM4	Cape Otway	2016-09-28	1700	5	7					N
SM4	Cape Otway	2016-09-28	1800	5	7	0	0	23.4	M	N
SM4	Cape Otway	2016-09-28	1900	5	7					N
SM4	Cape Otway	2016-09-28	2000	60	7	0	8	34.2	M	N
SM4	Cape Otway	2016-09-28	2000	60	7	0	55	34.8	M	N
SM4	Cape Otway	2016-09-28	2000	60	7	0	56	24.6	M	N
SM4	Cape Otway	2016-09-28	2000	60	7	0	57	28.8	F	N
SM4	Cape Otway	2016-09-28	2000	60	7	0	57	28.8	M	N
SM4	Cape Otway	2016-09-28	2100	60	7	0	56	6.6	F	N
SM4	Cape Otway	2016-09-28	2100	60	7	0	56	10.8	M	N
SM4	Cape Otway	2016-09-29	2200	60	7					Y
SM4	Cape Otway	2016-09-29	2300	60	7					Y
SM4	Cape Otway	2016-09-29	0000	60	7					Y
SM4	Cape Otway	2016-09-29	0100	60	7					Y
SM4	Cape Otway	2016-09-29	0200	5	7					Y
SM4	Cape Otway	2016-09-29	0300	5	7					N
SM4	Cape Otway	2016-09-29	0400	5	7					N
SM4	Cape Otway	2016-09-29	0500	5	7					N
SM4	Cape Otway	2016-09-29	0600	5	7	0	1	29.4	M	N
SM4	Cape Otway	2016-09-29	0700	5	7					N
SM4	Cape Otway	2016-09-29	0800	5	7	0	3	9.6	M	N
SM4	Cape Otway	2016-09-29	0800	5	7	0	3	19.2	F	N
SM4	Cape Otway	2016-09-29	0800	5	7	0	3	19.2	M	N
SM4	Cape Otway	2016-09-29	0900	5	7	0	0	12.6	M	N
SM4	Cape Otway	2016-09-29	1000	5	7					N
SM4	Cape Otway	2016-09-29	1100	5	7					N
SM4	Cape Otway	2016-09-29	1200	5	7					N
SM4	Cape Otway	2016-09-29	1300	5	7	0	0	26.4	M	N
SM4	Cape Otway	2016-09-29	1400	5	7					N
SM4	Cape Otway	2016-09-29	1500	5	7	0	2	25.8	M	N
SM4	Cape Otway	2016-09-29	1500	5	7	0	3	17.4	M	N
SM4	Cape Otway	2016-09-29	1500	5	7	0	3	28.2	M	N
SM4	Cape Otway	2016-09-29	1600	5	7	0	2	35.4	M	N
SM4	Cape Otway	2016-09-29	1700	5	7					N
SM4	Cape Otway	2016-09-29	1800	5	7	0	0	14.4	M	N
SM4	Cape Otway	2016-09-29	1800	5	7	0	3	25.2	M	N
SM4	Cape Otway	2016-09-29	1900	5	7	0	4	30	M	N
SM4	Cape Otway	2016-09-29	2000	60	7	0	1	9.6	M	N
SM4	Cape Otway	2016-09-29	2000	60	7	0	3	22.2	M	N
SM4	Cape Otway	2016-09-29	2000	60	7	0	4	15	F	N
SM4	Cape Otway	2016-09-29	2000	60	7	0	4	16.8	M	N
SM4	Cape Otway	2016-09-29	2000	60	7	0	6	22.2	M	N
SM4	Cape Otway	2016-09-29	2000	60	7	0	6	29.4	F	N
SM4	Cape Otway	2016-09-29	2000	60	7	0	6	33.6	M	N
SM4	Cape Otway	2016-09-29	2000	60	7	0	7	0	M	N
SM4	Cape Otway	2016-09-29	2000	60	7	0	9	6	M	N
SM4	Cape Otway	2016-09-29	2000	60	7	0	11	4.8	F	N
SM4	Cape Otway	2016-09-29	2000	60	7	0	16	32.4	M	N
SM4	Cape Otway	2016-09-29	2000	60	7	0	20	1.2	M	N
SM4	Cape Otway	2016-09-29	2000	60	7	0	21	28.2	M	N
SM4	Cape Otway	2016-09-29	2000	60	7	0	22	16.2	M	N
SM4	Cape Otway	2016-09-29	2000	60	7	0	23	11.4	F	N
SM4	Cape Otway	2016-09-29	2000	60	7	0	24	1.2	M	N
SM4	Cape Otway	2016-09-29	2000	60	7	0	24	29.4	M	N
SM4	Cape Otway	2016-09-29	2000	60	7	0	29	15	M	N
[truncated: 44,358 more rows]

## Sheet: Codes
Records (rows):	Each row is either a recording in which there were no vocalisations present (no 'elapsed time to vocalisation' entered), or details of a vocalisation recorded. When there were multiple vocalisations in a single recording, each vocalisation has been entered in a separate row with the details of the recording (site, date, time etc) repeated.
Column	Description
Unit deployed	SM3 or SM4
Site	The 10 sites where automated recorders were deployed: Bessiebelle, Boho Sth, Cape Otway, Caveat, Phillip Island, Raymond Island, Sandy Point, Somers, Tyrendarra, Woodend
Date	Between 14 August 2016 and 8 January 2017.
Time recording commenced	24 hour time (entered as text)
5, 60 or 360 minutes	Duration of recording. SM3 units saved nightly recordings as a single 360 minute recording whereas SM4 units saved these as 6 x 60 minute recordings
Study week	Week from first deployment (14 August 2016)
Elapsed time to vocalisation	Blank if no vocalisations were recorded; otherwise time from beginning of recording to vocalisation recorded as hh, mm, ss in separate columns
M or F	Male or Female. Female calls were not discrete so usually only first occurrence recorded per file
Bad weather?	Y or N: If 'Y', data was not included.
